# Supplementary material for: (E)-1-(Furan-2-yl)-3-(2,4,5-trimeth­oxy­phen­yl)prop-2-en-1-one
Source: Acta Crystallogr Sect E Struct Rep Online. 2012 Jan 11;68(Pt 2):o317–8. doi: 10.1107/S1600536812000037 (PMC3275007; doi:10.1107/S1600536812000037)
Supplement: Supplementary file 1 [file e-68-0o317-sup1.cif]

##############################################################################
#                                                                            #
# This CIF contains the data in a paper accepted for publication in          #
# Acta Crystallographica Section E. It conforms to the requirements of       #
# Notes for Authors for Acta Crystallographica Section E, and has been       #
# peer reviewed under the auspices of the IUCr Commission on Journals.       #
#                                                                            #
# Full details of the Crystallographic Information File format               #
# are given in the paper "The Crystallographic Information File (CIF):       #
# a New Standard Archive File for Crystallography" by S. R. Hall, F. H.      #
# Allen and I. D. Brown [Acta Cryst. (1991), A47, 655-685].                  #
#                                                                            #
# The current version of the core CIF dictionary is obtainable from          #
# ftp://ftp.iucr.org/pub/cif_core.dic.                                       #
#                                                                            #
# Software is freely available for graphical display of the structure(s)     #
# in this CIF. For information consult the CIF software page                 #
# http://www.iucr.org/resources/cif/software.                                #
#                                                                            #
# This file may be used for bona fide research purposes within the           #
# scientific community so long as proper attribution is given to the journal # 
# article from which it was obtained.                                        #
#                                                                            #
##############################################################################
data_global
_audit_creation_method     'form.cif (version 2.0)'
_journal_data_validation_number     ?
_journal_date_recd_electronic     2011-12-21
_journal_date_accepted     2012-01-01
_journal_name_full     'Acta Crystallographica, Section E'
_journal_year     2012
_journal_volume     68
_journal_issue      2
_journal_page_first     o317
_journal_page_last     o318
_journal_paper_category     QO
_journal_paper_doi     10.1107/S1600536812000037
_journal_coeditor_code     IS5037
_publ_contact_author_name     'Assoc.Prof. Dr. Suchada Chantrapromma'
_publ_contact_author_address
;
      Department of Chemistry
      Faculty of Science
      Prince of Songkla University
      Hat-Yai, Songkhla 90112
      THAILAND
;
_publ_contact_author_email     'suchada.c@psu.ac.th'
_publ_contact_author_fax     '66 74 212918'
_publ_contact_author_phone     '66 74 288447'
_publ_section_title
;
(<i>E</i>)-1-(Furan-2-yl)-3-(2,4,5-trimethoxyphenyl)prop-2-en-1-one
;
loop_
    _publ_author_name
    _publ_author_footnote
    _publ_author_address
    'Thitipone Suwunwong' ?
;     Crystal Materials Research Unit
      Department of Chemistry
      Faculty of Science
      Prince of Songkla University
      Hat-Yai, Songkhla 90112
      Thailand
;
    'Suchada Chantrapromma'
;
      Thomson Reuters ResearcherID: A-5085-2009.
;
;     Crystal Materials Research Unit
      Department of Chemistry
      Faculty of Science
      Prince of Songkla University
      Hat-Yai, Songkhla 90112
      Thailand
;
    'Chatchanok Karalai' ?
;     Crystal Materials Research Unit
      Department of Chemistry
      Faculty of Science
      Prince of Songkla University
      Hat-Yai, Songkhla 90112
      Thailand
;
    'Pitikan Wisitsak' ?
;     Excellence Center
      Mae Fah Luang University
      Thasud
      Muang
      Chaing Rai 57100
      Thailand
;
    'Hoong-Kun Fun'
;
      Additional correspondence author, e-mail: hkfun@usm.my.
      Thomson Reuters ResearcherID: A-3561-2009.
;
;     X-ray Crystallography Unit
      School of Physics
      Universiti Sains Malaysia
      11800 USM, Penang
      Malaysia
;
data_I
_audit_creation_method     SHELXL-97
_chemical_name_systematic
;
(<i>E</i>)-1-(Furan-2-yl)-3-(2,4,5-trimethoxyphenyl)prop-2-en-1-one
;
_chemical_name_common
;
;
_chemical_formula_moiety     'C16 H16 O5'
_chemical_formula_sum     'C16 H16 O5'
_chemical_formula_iupac     'C16 H16 O5'
_chemical_formula_weight     288.29
_chemical_melting_point     ?
_chemical_melting_point_gt     356
_chemical_melting_point_lt     357
_symmetry_cell_setting     monoclinic
_symmetry_space_group_name_H-M     'P 21/c'
_symmetry_space_group_name_Hall     '-P 2ybc'
loop_
    _symmetry_equiv_pos_as_xyz
    'x, y, z'
    '-x, y+1/2, -z+1/2'
    '-x, -y, -z'
    'x, -y-1/2, z-1/2'
_cell_length_a     8.338(2)
_cell_length_b     8.610(2)
_cell_length_c     18.923(5)
_cell_angle_alpha     90.00
_cell_angle_beta     94.467(4)
_cell_angle_gamma     90.00
_cell_volume     1354.4(6)
_cell_formula_units_Z     4
_cell_measurement_reflns_used     2647
_cell_measurement_theta_min     2.16
_cell_measurement_theta_max     26.00
_cell_measurement_temperature     100
_exptl_crystal_description     plate
_exptl_crystal_colour     Yellow
_exptl_crystal_size_max     0.28
_exptl_crystal_size_mid     0.21
_exptl_crystal_size_min     0.09
_exptl_crystal_density_diffrn     1.414
_exptl_crystal_density_meas     ?
_exptl_crystal_density_method     'not measured'
_exptl_crystal_F_000     608
_exptl_absorpt_coefficient_mu     0.105
_exptl_absorpt_correction_type     multi-scan
_exptl_absorpt_process_details     '(SADABS; Bruker, 2009)'
_exptl_absorpt_correction_T_min     0.9712
_exptl_absorpt_correction_T_max     0.9910
_exptl_special_details
;
The crystal was placed in the cold stream of an Oxford Cryosystems Cobra
open-flow nitrogen cryostat (Cosier & Glazer, 1986) operating at 100.0(1) K.
;
_diffrn_ambient_temperature     100
_diffrn_radiation_type     'MoK\a'
_diffrn_radiation_wavelength     0.71073
_diffrn_radiation_source     'sealed tube'
_diffrn_radiation_monochromator     'graphite'
_diffrn_measurement_device_type     'Bruker APEX DUO CCD area-detector'
_diffrn_measurement_method     '\f and \w scans'
_diffrn_detector_area_resol_mean     ?
_diffrn_reflns_number     8001
_diffrn_reflns_av_R_equivalents     0.0683
_diffrn_reflns_av_sigmaI/netI     0.0880
_diffrn_reflns_theta_min     2.16
_diffrn_reflns_theta_max     26.00
_diffrn_reflns_theta_full     26.00
_diffrn_measured_fraction_theta_max     0.992
_diffrn_measured_fraction_theta_full     0.992
_diffrn_reflns_limit_h_min     -8
_diffrn_reflns_limit_h_max     10
_diffrn_reflns_limit_k_min     -10
_diffrn_reflns_limit_k_max     7
_diffrn_reflns_limit_l_min     -23
_diffrn_reflns_limit_l_max     23
_diffrn_standards_number     0
_diffrn_standards_interval_count     ?
_diffrn_standards_interval_time     ?
_diffrn_standards_decay_%     ?
_refine_special_details
;
 Refinement of F^2^ against ALL reflections.  The weighted R-factor wR and
 goodness of fit S are based on F^2^, conventional R-factors R are based
 on F, with F set to zero for negative F^2^. The threshold expression of
 F^2^ > 2sigma(F^2^) is used only for calculating R-factors(gt) etc. and is
 not relevant to the choice of reflections for refinement.  R-factors based
 on F^2^ are statistically about twice as large as those based on F, and R-
 factors based on ALL data will be even larger.
;
_reflns_number_total     2647
_reflns_number_gt     1663
_reflns_threshold_expression     I>2\s(I)
_refine_ls_structure_factor_coef     Fsqd
_refine_ls_matrix_type     full
_refine_ls_R_factor_all     0.1214
_refine_ls_R_factor_gt     0.0643
_refine_ls_wR_factor_gt     0.1419
_refine_ls_wR_factor_ref     0.1753
_refine_ls_goodness_of_fit_ref     1.080
_refine_ls_restrained_S_all     1.080
_refine_ls_number_reflns     2647
_refine_ls_number_parameters     193
_refine_ls_number_restraints     0
_refine_ls_hydrogen_treatment     constr
_refine_ls_weighting_scheme     calc
_refine_ls_weighting_details
         'calc w=1/[\s^2^(Fo^2^)+(0.0653P)^2^+1.5283P] where P=(Fo^2^+2Fc^2^)/3'
_atom_sites_solution_hydrogens     geom
_atom_sites_solution_primary     direct
_atom_sites_solution_secondary     difmap
_refine_ls_shift/su_max     0.001
_refine_ls_shift/su_mean     0.001
_refine_diff_density_max     0.330
_refine_diff_density_min     -0.402
_refine_ls_extinction_method     none
_refine_ls_extinction_coef     ?
loop_
    _atom_type_symbol
    _atom_type_description
    _atom_type_scat_dispersion_real
    _atom_type_scat_dispersion_imag
    _atom_type_scat_source
    'C' 'C' 0.0033 0.0016
                         'International Tables Vol C Tables 4.2.6.8 and 6.1.1.4'
    'H' 'H' 0.0000 0.0000
                         'International Tables Vol C Tables 4.2.6.8 and 6.1.1.4'
    'O' 'O' 0.0106 0.0060
                         'International Tables Vol C Tables 4.2.6.8 and 6.1.1.4'
_computing_data_collection     'APEX2 (Bruker, 2009)'
_computing_cell_refinement     'SAINT (Bruker, 2009)'
_computing_data_reduction     'SAINT (Bruker, 2009)'
_computing_structure_solution     'SHELXTL (Sheldrick, 2008)'
_computing_structure_refinement     'SHELXTL (Sheldrick, 2008)'
_computing_molecular_graphics     'SHELXTL (Sheldrick, 2008)'
_computing_publication_material
;
SHELXTL (Sheldrick, 2008) and PLATON (Spek, 2009)
;
loop_
    _atom_site_type_symbol
    _atom_site_label
    _atom_site_fract_x
    _atom_site_fract_y
    _atom_site_fract_z
    _atom_site_U_iso_or_equiv
    _atom_site_adp_type
    _atom_site_calc_flag
    _atom_site_refinement_flags
    _atom_site_occupancy
    _atom_site_symmetry_multiplicity
    _atom_site_disorder_assembly
    _atom_site_disorder_group
    O O1 0.8947(3) 1.0580(3) 0.56583(11) 0.0221(6) Uani d . 1 1 . .
    O O2 0.8198(3) 0.6581(3) 0.53014(11) 0.0219(6) Uani d . 1 1 . .
    O O3 0.5846(3) 1.3849(3) 0.41496(11) 0.0234(6) Uani d . 1 1 . .
    O O4 0.1930(3) 1.2112(3) 0.22782(11) 0.0203(6) Uani d . 1 1 . .
    O O5 0.2463(3) 0.9265(3) 0.26329(11) 0.0211(6) Uani d . 1 1 . .
    C C1 0.8927(5) 0.5329(4) 0.56403(17) 0.0249(9) Uani d . 1 1 . .
    H H1A 0.8673 0.4297 0.5539 0.030 Uiso calc R 1 1 . .
    C C2 1.0063(4) 0.5797(4) 0.61407(17) 0.0244(9) Uani d . 1 1 . .
    H H2A 1.0717 0.5167 0.6440 0.029 Uiso calc R 1 1 . .
    C C3 1.0061(4) 0.7441(4) 0.61196(17) 0.0218(8) Uani d . 1 1 . .
    H H3A 1.0719 0.8098 0.6404 0.026 Uiso calc R 1 1 . .
    C C4 0.8920(4) 0.7884(4) 0.56070(15) 0.0177(7) Uani d . 1 1 . .
    C C5 0.8371(4) 0.9414(4) 0.53558(15) 0.0181(8) Uani d . 1 1 . .
    C C6 0.7141(4) 0.9497(4) 0.47546(15) 0.0177(8) Uani d . 1 1 . .
    H H6A 0.6743 0.8590 0.4539 0.021 Uiso calc R 1 1 . .
    C C7 0.6597(4) 1.0876(4) 0.45188(16) 0.0174(8) Uani d . 1 1 . .
    H H7A 0.7039 1.1740 0.4756 0.021 Uiso calc R 1 1 . .
    C C8 0.5399(4) 1.1191(4) 0.39374(15) 0.0157(7) Uani d . 1 1 . .
    C C9 0.5031(4) 1.2735(4) 0.37474(16) 0.0172(8) Uani d . 1 1 . .
    C C10 0.3898(4) 1.3086(4) 0.31901(15) 0.0162(7) Uani d . 1 1 . .
    H H10A 0.3691 1.4115 0.3065 0.019 Uiso calc R 1 1 . .
    C C11 0.3084(4) 1.1903(4) 0.28248(15) 0.0145(7) Uani d . 1 1 . .
    C C12 0.3391(4) 1.0334(4) 0.30161(15) 0.0152(7) Uani d . 1 1 . .
    C C13 0.4544(4) 1.0014(4) 0.35535(15) 0.0155(7) Uani d . 1 1 . .
    H H13A 0.4769 0.8982 0.3668 0.019 Uiso calc R 1 1 . .
    C C14 0.5532(5) 1.5429(4) 0.39800(19) 0.0317(10) Uani d . 1 1 . .
    H H14B 0.6202 1.6080 0.4291 0.048 Uiso calc R 1 1 . .
    H H14C 0.4421 1.5656 0.4036 0.048 Uiso calc R 1 1 . .
    H H14D 0.5759 1.5621 0.3498 0.048 Uiso calc R 1 1 . .
    C C15 0.1539(4) 1.3692(4) 0.20725(16) 0.0190(8) Uani d . 1 1 . .
    H H15C 0.0763 1.3687 0.1670 0.029 Uiso calc R 1 1 . .
    H H15D 0.2495 1.4216 0.1951 0.029 Uiso calc R 1 1 . .
    H H15A 0.1098 1.4221 0.2460 0.029 Uiso calc R 1 1 . .
    C C16 0.2548(5) 0.7704(4) 0.28869(17) 0.0234(8) Uani d . 1 1 . .
    H H16D 0.1717 0.7097 0.2640 0.035 Uiso calc R 1 1 . .
    H H16A 0.2406 0.7694 0.3385 0.035 Uiso calc R 1 1 . .
    H H16B 0.3580 0.7272 0.2806 0.035 Uiso calc R 1 1 . .
loop_
    _atom_site_aniso_label
    _atom_site_aniso_U_11
    _atom_site_aniso_U_22
    _atom_site_aniso_U_33
    _atom_site_aniso_U_12
    _atom_site_aniso_U_13
    _atom_site_aniso_U_23
    O1 0.0219(15) 0.0236(14) 0.0194(11) -0.0015(11) -0.0062(10) -0.0033(10)
    O2 0.0214(15) 0.0215(14) 0.0214(11) 0.0010(11) -0.0076(10) 0.0023(10)
    O3 0.0271(16) 0.0136(13) 0.0269(12) -0.0014(11) -0.0148(11) 0.0006(10)
    O4 0.0225(15) 0.0167(13) 0.0198(11) 0.0022(11) -0.0106(10) 0.0018(9)
    O5 0.0236(15) 0.0138(13) 0.0239(11) -0.0038(11) -0.0105(10) -0.0012(9)
    C1 0.029(2) 0.0191(19) 0.0261(17) 0.0075(18) 0.0009(16) 0.0063(15)
    C2 0.020(2) 0.033(2) 0.0205(16) 0.0054(17) 0.0015(15) 0.0070(15)
    C3 0.016(2) 0.030(2) 0.0187(15) -0.0001(16) -0.0019(14) 0.0027(14)
    C4 0.0135(19) 0.0238(19) 0.0153(14) -0.0026(16) -0.0016(13) -0.0002(14)
    C5 0.015(2) 0.024(2) 0.0155(15) 0.0011(16) -0.0012(13) 0.0006(14)
    C6 0.014(2) 0.0200(19) 0.0183(15) -0.0021(15) -0.0049(13) -0.0002(13)
    C7 0.0129(19) 0.0218(19) 0.0174(15) -0.0026(14) 0.0011(13) -0.0004(13)
    C8 0.0157(19) 0.0169(18) 0.0140(14) -0.0004(15) -0.0018(13) 0.0002(13)
    C9 0.0143(19) 0.0176(18) 0.0189(15) -0.0029(15) -0.0032(14) -0.0008(13)
    C10 0.0144(19) 0.0155(18) 0.0184(15) 0.0016(15) 0.0000(13) 0.0022(13)
    C11 0.0096(18) 0.0189(18) 0.0146(14) 0.0037(14) -0.0017(13) 0.0016(13)
    C12 0.0115(18) 0.0181(18) 0.0155(14) -0.0002(15) -0.0023(13) -0.0017(13)
    C13 0.0132(19) 0.0161(18) 0.0166(15) 0.0008(14) -0.0035(13) 0.0006(12)
    C14 0.044(3) 0.0117(19) 0.036(2) -0.0027(19) -0.0158(18) 0.0021(16)
    C15 0.019(2) 0.0172(18) 0.0196(15) 0.0027(15) -0.0046(14) 0.0063(13)
    C16 0.029(2) 0.0140(19) 0.0259(17) -0.0021(16) -0.0058(15) -0.0004(14)
_geom_special_details
;
 All esds (except the esd in the dihedral angle between two l.s. planes)
 are estimated using the full covariance matrix.  The cell esds are taken
 into account individually in the estimation of esds in distances, angles
 and torsion angles; correlations between esds in cell parameters are only
 used when they are defined by crystal symmetry.  An approximate (isotropic)
 treatment of cell esds is used for estimating esds involving l.s. planes.
;
loop_
    _geom_bond_atom_site_label_1
    _geom_bond_atom_site_label_2
    _geom_bond_site_symmetry_2
    _geom_bond_distance
    _geom_bond_publ_flag
    O1 C5 . 1.234(4) ?
    O2 C1 . 1.372(4) ?
    O2 C4 . 1.379(4) ?
    O3 C9 . 1.371(4) ?
    O3 C14 . 1.418(4) ?
    O4 C11 . 1.369(4) ?
    O4 C15 . 1.445(4) ?
    O5 C12 . 1.373(4) ?
    O5 C16 . 1.427(4) ?
    C1 C2 . 1.347(5) ?
    C1 H1A . 0.9300 ?
    C2 C3 . 1.416(5) ?
    C2 H2A . 0.9300 ?
    C3 C4 . 1.359(5) ?
    C3 H3A . 0.9300 ?
    C4 C5 . 1.462(5) ?
    C5 C6 . 1.473(4) ?
    C6 C7 . 1.335(5) ?
    C6 H6A . 0.9300 ?
    C7 C8 . 1.453(5) ?
    C7 H7A . 0.9300 ?
    C8 C9 . 1.405(5) ?
    C8 C13 . 1.408(4) ?
    C9 C10 . 1.393(5) ?
    C10 C11 . 1.379(5) ?
    C10 H10A . 0.9300 ?
    C11 C12 . 1.416(5) ?
    C12 C13 . 1.372(4) ?
    C13 H13A . 0.9300 ?
    C14 H14B . 0.9600 ?
    C14 H14C . 0.9600 ?
    C14 H14D . 0.9600 ?
    C15 H15C . 0.9600 ?
    C15 H15D . 0.9600 ?
    C15 H15A . 0.9600 ?
    C16 H16D . 0.9600 ?
    C16 H16A . 0.9600 ?
    C16 H16B . 0.9600 ?
loop_
    _geom_angle_atom_site_label_1
    _geom_angle_atom_site_label_2
    _geom_angle_atom_site_label_3
    _geom_angle_site_symmetry_1
    _geom_angle_site_symmetry_3
    _geom_angle
    _geom_angle_publ_flag
    C1 O2 C4 . . 106.3(3) ?
    C9 O3 C14 . . 118.1(3) ?
    C11 O4 C15 . . 117.3(3) ?
    C12 O5 C16 . . 116.2(3) ?
    C2 C1 O2 . . 110.8(3) ?
    C2 C1 H1A . . 124.6 ?
    O2 C1 H1A . . 124.6 ?
    C1 C2 C3 . . 106.3(3) ?
    C1 C2 H2A . . 126.9 ?
    C3 C2 H2A . . 126.9 ?
    C4 C3 C2 . . 107.4(3) ?
    C4 C3 H3A . . 126.3 ?
    C2 C3 H3A . . 126.3 ?
    C3 C4 O2 . . 109.2(3) ?
    C3 C4 C5 . . 132.0(3) ?
    O2 C4 C5 . . 118.8(3) ?
    O1 C5 C4 . . 118.8(3) ?
    O1 C5 C6 . . 122.7(3) ?
    C4 C5 C6 . . 118.5(3) ?
    C7 C6 C5 . . 120.0(3) ?
    C7 C6 H6A . . 120.0 ?
    C5 C6 H6A . . 120.0 ?
    C6 C7 C8 . . 128.0(3) ?
    C6 C7 H7A . . 116.0 ?
    C8 C7 H7A . . 116.0 ?
    C9 C8 C13 . . 117.2(3) ?
    C9 C8 C7 . . 119.6(3) ?
    C13 C8 C7 . . 123.1(3) ?
    O3 C9 C10 . . 123.1(3) ?
    O3 C9 C8 . . 115.5(3) ?
    C10 C9 C8 . . 121.4(3) ?
    C11 C10 C9 . . 119.9(3) ?
    C11 C10 H10A . . 120.1 ?
    C9 C10 H10A . . 120.1 ?
    O4 C11 C10 . . 124.8(3) ?
    O4 C11 C12 . . 114.9(3) ?
    C10 C11 C12 . . 120.2(3) ?
    C13 C12 O5 . . 126.2(3) ?
    C13 C12 C11 . . 118.9(3) ?
    O5 C12 C11 . . 114.9(3) ?
    C12 C13 C8 . . 122.3(3) ?
    C12 C13 H13A . . 118.8 ?
    C8 C13 H13A . . 118.8 ?
    O3 C14 H14B . . 109.5 ?
    O3 C14 H14C . . 109.5 ?
    H14B C14 H14C . . 109.5 ?
    O3 C14 H14D . . 109.5 ?
    H14B C14 H14D . . 109.5 ?
    H14C C14 H14D . . 109.5 ?
    O4 C15 H15C . . 109.5 ?
    O4 C15 H15D . . 109.5 ?
    H15C C15 H15D . . 109.5 ?
    O4 C15 H15A . . 109.5 ?
    H15C C15 H15A . . 109.5 ?
    H15D C15 H15A . . 109.5 ?
    O5 C16 H16D . . 109.5 ?
    O5 C16 H16A . . 109.5 ?
    H16D C16 H16A . . 109.5 ?
    O5 C16 H16B . . 109.5 ?
    H16D C16 H16B . . 109.5 ?
    H16A C16 H16B . . 109.5 ?
loop_
    _geom_torsion_atom_site_label_1
    _geom_torsion_atom_site_label_2
    _geom_torsion_atom_site_label_3
    _geom_torsion_atom_site_label_4
    _geom_torsion_site_symmetry_1
    _geom_torsion_site_symmetry_2
    _geom_torsion_site_symmetry_3
    _geom_torsion_site_symmetry_4
    _geom_torsion
    _geom_torsion_publ_flag
    C4 O2 C1 C2 . . . . 0.1(4) ?
    O2 C1 C2 C3 . . . . -0.1(4) ?
    C1 C2 C3 C4 . . . . 0.1(4) ?
    C2 C3 C4 O2 . . . . 0.0(4) ?
    C2 C3 C4 C5 . . . . 179.1(3) ?
    C1 O2 C4 C3 . . . . 0.0(3) ?
    C1 O2 C4 C5 . . . . -179.3(3) ?
    C3 C4 C5 O1 . . . . -3.5(5) ?
    O2 C4 C5 O1 . . . . 175.6(3) ?
    C3 C4 C5 C6 . . . . 177.0(3) ?
    O2 C4 C5 C6 . . . . -3.9(4) ?
    O1 C5 C6 C7 . . . . -0.4(5) ?
    C4 C5 C6 C7 . . . . 179.1(3) ?
    C5 C6 C7 C8 . . . . 179.9(3) ?
    C6 C7 C8 C9 . . . . -177.3(3) ?
    C6 C7 C8 C13 . . . . 4.0(5) ?
    C14 O3 C9 C10 . . . . -1.0(5) ?
    C14 O3 C9 C8 . . . . 179.6(3) ?
    C13 C8 C9 O3 . . . . 177.7(3) ?
    C7 C8 C9 O3 . . . . -1.1(4) ?
    C13 C8 C9 C10 . . . . -1.6(5) ?
    C7 C8 C9 C10 . . . . 179.5(3) ?
    O3 C9 C10 C11 . . . . -177.7(3) ?
    C8 C9 C10 C11 . . . . 1.6(5) ?
    C15 O4 C11 C10 . . . . -0.1(4) ?
    C15 O4 C11 C12 . . . . 178.5(3) ?
    C9 C10 C11 O4 . . . . 178.8(3) ?
    C9 C10 C11 C12 . . . . 0.3(4) ?
    C16 O5 C12 C13 . . . . 9.6(5) ?
    C16 O5 C12 C11 . . . . -170.0(3) ?
    O4 C11 C12 C13 . . . . 179.2(3) ?
    C10 C11 C12 C13 . . . . -2.1(4) ?
    O4 C11 C12 O5 . . . . -1.1(4) ?
    C10 C11 C12 O5 . . . . 177.6(3) ?
    O5 C12 C13 C8 . . . . -177.5(3) ?
    C11 C12 C13 C8 . . . . 2.1(5) ?
    C9 C8 C13 C12 . . . . -0.2(5) ?
    C7 C8 C13 C12 . . . . 178.5(3) ?
loop_
    _geom_hbond_atom_site_label_D
    _geom_hbond_atom_site_label_H
    _geom_hbond_atom_site_label_A
    _geom_hbond_site_symmetry_A
    _geom_hbond_distance_DH
    _geom_hbond_distance_HA
    _geom_hbond_distance_DA
    _geom_hbond_angle_DHA
    _geom_hbond_publ_flag
    C14 H14B O2 1_565 0.96 2.47 3.363(5) 154 y
    C15 H15C O1 4_485 0.96 2.43 3.365(4) 165 y
_iucr_refine_instructions_details
;
TITL mo_tc270_0m in P2(1)/c (100K)
CELL 0.71073   8.3382   8.6097  18.9229  90.000  94.467  90.000
ZERR    2.00   0.0022   0.0022   0.0049   0.000   0.004   0.000
LATT  1
SYMM -X, 0.5+Y, 0.5-Z
SFAC C H O
UNIT 64 64 20
SIZE 0.086 0.21 0.279
L.S. 30
BOND $H
OMIT -4 52
OMIT 1 4 5
OMIT 6 5 12
OMIT 8 4 7
FMAP 2 1 60
PLAN 20
ACTA
CONF
WGHT    0.065300    1.528300
FVAR       0.27201
O1    3    0.894694    1.057978    0.565830    11.00000    0.02192    0.02361 =
         0.01944   -0.00327   -0.00617   -0.00149
O2    3    0.819827    0.658077    0.530143    11.00000    0.02140    0.02153 =
         0.02141    0.00233   -0.00760    0.00097
O3    3    0.584591    1.384852    0.414960    11.00000    0.02713    0.01361 =
         0.02686    0.00060   -0.01480   -0.00138
O4    3    0.192968    1.211223    0.227816    11.00000    0.02255    0.01670 =
         0.01984    0.00181   -0.01063    0.00222
O5    3    0.246290    0.926476    0.263287    11.00000    0.02356    0.01384 =
         0.02388   -0.00118   -0.01046   -0.00375
C1    1    0.892732    0.532870    0.564035    11.00000    0.02923    0.01910 =
         0.02612    0.00634    0.00095    0.00747
AFIX  43
H1A   2    0.867267    0.429694    0.553860    11.00000   -1.20000
AFIX   0
C2    1    1.006252    0.579732    0.614071    11.00000    0.01958    0.03314 =
         0.02048    0.00697    0.00150    0.00545
AFIX  43
H2A   2    1.071660    0.516692    0.644012    11.00000   -1.20000
AFIX   0
C3    1    1.006067    0.744120    0.611957    11.00000    0.01599    0.03025 =
         0.01875    0.00265   -0.00190   -0.00006
AFIX  43
H3A   2    1.071911    0.809758    0.640425    11.00000   -1.20000
AFIX   0
C4    1    0.892013    0.788384    0.560696    11.00000    0.01351    0.02381 =
         0.01527   -0.00024   -0.00157   -0.00257
C5    1    0.837094    0.941376    0.535583    11.00000    0.01485    0.02368 =
         0.01550    0.00061   -0.00123    0.00113
C6    1    0.714066    0.949713    0.475462    11.00000    0.01389    0.02001 =
         0.01831   -0.00023   -0.00495   -0.00209
AFIX  43
H6A   2    0.674310    0.858982    0.453944    11.00000   -1.20000
AFIX   0
C7    1    0.659668    1.087581    0.451882    11.00000    0.01288    0.02181 =
         0.01744   -0.00044    0.00108   -0.00263
AFIX  43
H7A   2    0.703876    1.174015    0.475573    11.00000   -1.20000
AFIX   0
C8    1    0.539859    1.119132    0.393741    11.00000    0.01570    0.01694 =
         0.01397    0.00021   -0.00180   -0.00041
C9    1    0.503096    1.273524    0.374742    11.00000    0.01428    0.01760 =
         0.01889   -0.00077   -0.00325   -0.00287
C10   1    0.389804    1.308556    0.319012    11.00000    0.01438    0.01552 =
         0.01841    0.00218    0.00005    0.00160
AFIX  43
H10A  2    0.369110    1.411471    0.306461    11.00000   -1.20000
AFIX   0
C11   1    0.308370    1.190285    0.282476    11.00000    0.00956    0.01886 =
         0.01457    0.00162   -0.00174    0.00375
C12   1    0.339072    1.033434    0.301615    11.00000    0.01151    0.01807 =
         0.01551   -0.00166   -0.00227   -0.00020
C13   1    0.454379    1.001382    0.355349    11.00000    0.01324    0.01609 =
         0.01658    0.00065   -0.00350    0.00082
AFIX  43
H13A  2    0.476888    0.898223    0.366828    11.00000   -1.20000
AFIX   0
C14   1    0.553155    1.542927    0.398002    11.00000    0.04397    0.01169 =
         0.03646    0.00208   -0.01576   -0.00273
AFIX 137
H14B  2    0.620160    1.608049    0.429101    11.00000   -1.50000
H14C  2    0.442146    1.565644    0.403613    11.00000   -1.50000
H14D  2    0.575878    1.562103    0.349813    11.00000   -1.50000
AFIX   0
C15   1    0.153889    1.369162    0.207246    11.00000    0.01942    0.01721 =
         0.01956    0.00629   -0.00462    0.00274
AFIX 137
H15C  2    0.076330    1.368653    0.166997    11.00000   -1.50000
H15D  2    0.249546    1.421647    0.195114    11.00000   -1.50000
H15A  2    0.109823    1.422140    0.245958    11.00000   -1.50000
AFIX   0
C16   1    0.254841    0.770444    0.288688    11.00000    0.02901    0.01396 =
         0.02593   -0.00035   -0.00575   -0.00214
AFIX 137
H16D  2    0.171727    0.709736    0.263980    11.00000   -1.50000
H16A  2    0.240573    0.769372    0.338540    11.00000   -1.50000
H16B  2    0.357978    0.727232    0.280637    11.00000   -1.50000
HKLF 4
REM  mo_tc270_0m in P2(1)/c (100K)
REM R1 =  0.0643 for   1663 Fo > 4sig(Fo)  and  0.1214 for all   2647 data
REM    193 parameters refined using      0 restraints
END
WGHT      0.0653      1.5283
REM Highest difference peak  0.330,  deepest hole -0.402,  1-sigma level  0.075
Q1    1   0.4869  1.2844  0.3221  11.00000  0.05    0.33
Q2    1   0.4816  0.7150  0.2544  11.00000  0.05    0.27
Q3    1   0.8043  1.0484  0.5951  11.00000  0.05    0.26
Q4    1   0.1450  0.9225  0.2861  11.00000  0.05    0.26
Q5    1   0.9085  1.0759  0.5158  11.00000  0.05    0.25
Q6    1   0.4888  1.3768  0.4364  11.00000  0.05    0.25
Q7    1   0.9847  1.0567  0.5400  11.00000  0.05    0.24
Q8    1   0.3962  1.7265  0.4022  11.00000  0.05    0.24
Q9    1   0.2217  0.7694  0.3575  11.00000  0.05    0.24
Q10   1   0.5599  1.4526  0.2823  11.00000  0.05    0.23
Q11   1   0.7147  1.3435  0.4545  11.00000  0.05    0.22
Q12   1   0.4367  0.6986  0.2023  11.00000  0.05    0.22
Q13   1   0.2540  1.3671  0.1786  11.00000  0.05    0.22
Q14   1   0.5579  1.0118  0.3458  11.00000  0.05    0.22
Q15   1   0.8976  0.5574  0.6094  11.00000  0.05    0.22
Q16   1   0.2352  1.3763  0.1640  11.00000  0.05    0.21
Q17   1   0.3434  1.0161  0.3435  11.00000  0.05    0.21
Q18   1   0.4214  1.1776  0.4165  11.00000  0.05    0.21
Q19   1   0.4109  1.2040  0.2842  11.00000  0.05    0.21
Q20   1   0.6511  1.1042  0.4013  11.00000  0.05    0.21
;
