# Supplementary material for: (E)-1-(Furan-2-yl)-3-(2,4,5-trimeth­oxy­phen­yl)prop-2-en-1-one
Source: Acta Crystallogr Sect E Struct Rep Online. 2012 Jan 11;68(Pt 2):o317–8. doi: 10.1107/S1600536812000037 (PMC3275007; doi:10.1107/S1600536812000037)
Supplement: Supplementary file 2 [file e-68-0o317-Isup2.hkl]

# 
# h,k,l, Fc-squared, Fo-squared, sigma(Fo-squared) and status flag 
# 
data_I
_shelx_title ' mo_tc270_0m in P2(1)/c (100K)' 
_shelx_refln_list_code          4 
_shelx_F_calc_maximum      392.24 
_exptl_crystal_F_000       608.00 
_reflns_d_resolution_high  0.8107 
 
loop_ 
 _symmetry_equiv_pos_as_xyz 
 'x, y, z' 
 '-x, y+1/2, -z+1/2' 
 '-x, -y, -z' 
 'x, -y-1/2, z-1/2' 
 
_cell_length_a     8.3382 
_cell_length_b     8.6097 
_cell_length_c    18.9229 
_cell_angle_alpha  90.000 
_cell_angle_beta   94.467 
_cell_angle_gamma  90.000 
 
_shelx_F_squared_multiplier     1.000 
 
loop_ 
 _refln_index_h 
 _refln_index_k 
 _refln_index_l 
 _refln_F_squared_calc 
 _refln_F_squared_meas 
 _refln_F_squared_sigma 
 _refln_observed_status 
   4   0   0       61.97       36.09     21.75 o 
   5   0   0        0.96       -2.85     10.48 o 
   6   0   0      256.92      258.07     29.72 o 
   7   0   0      384.04      391.02     54.02 o 
   8   0   0       22.04       63.25     43.06 o 
   9   0   0      211.04      265.75     63.56 o 
  10   0   0       85.19       75.78     53.79 o 
   1   1   0     3158.90     3137.86     41.67 o 
   2   1   0     2653.30     2547.04     41.17 o 
   3   1   0        2.96       10.04      5.87 o 
   4   1   0      317.61      278.86     17.52 o 
   5   1   0     2200.10     2176.88     35.05 o 
   6   1   0       40.46       33.91     10.71 o 
   7   1   0      227.66      216.02     20.64 o 
   8   1   0       56.18       74.36     31.67 o 
   9   1   0      400.89      474.67     52.56 o 
  10   1   0       61.20      106.07     43.24 o 
   0   2   0      635.44      653.60     23.95 o 
   1   2   0      387.89      275.72     21.95 o 
   2   2   0      359.78      322.91     19.72 o 
   3   2   0       46.42       52.60     11.26 o 
   4   2   0      484.28      484.30     22.05 o 
   5   2   0      611.77      545.68     39.04 o 
   6   2   0      253.60      254.74     22.86 o 
   7   2   0      111.39      114.47     19.51 o 
   8   2   0       44.35      105.87     33.74 o 
   9   2   0      283.98      416.74     49.59 o 
  10   2   0      480.66      598.66     64.78 o 
   1   3   0      271.88      307.13     14.49 o 
   2   3   0       74.67       87.81      8.92 o 
   3   3   0      538.41      563.60     14.91 o 
   4   3   0       35.89       43.89     12.99 o 
   5   3   0       98.18       95.57     17.08 o 
   6   3   0       32.95       22.58     16.85 o 
   7   3   0      154.76      151.55     20.89 o 
   8   3   0      291.93      320.28     31.35 o 
   9   3   0       44.74       92.74     36.96 o 
   0   4   0      216.32      260.03     23.04 o 
   2   4   0       45.54       43.72      7.23 o 
   3   4   0       12.56       26.10      6.12 o 
   4   4   0      356.63      339.48     24.73 o 
   5   4   0      400.30      395.98     24.86 o 
   6   4   0        0.04       -1.93     16.81 o 
   7   4   0       58.97       64.66     19.56 o 
   8   4   0      102.26      100.67     23.02 o 
   9   4   0       85.57      118.61     37.61 o 
   1   5   0      172.74      187.41     15.82 o 
   2   5   0      727.36      811.77     45.79 o 
   3   5   0      356.91      383.70     19.20 o 
   4   5   0       14.18        6.71      9.93 o 
   5   5   0        5.28       -7.85     17.06 o 
   6   5   0      127.46      134.62     20.53 o 
   7   5   0       78.74       85.10     21.01 o 
   8   5   0       10.16       31.17     20.93 o 
   9   5   0       37.17       15.24     24.70 o 
   0   6   0     1067.83     1219.94     48.79 o 
   1   6   0       99.40      113.11     14.51 o 
   2   6   0        6.33       17.95     10.81 o 
   3   6   0      159.91      151.99     19.37 o 
   4   6   0      479.74      512.30     45.43 o 
   5   6   0        0.01       -9.25     20.25 o 
   6   6   0        5.39       12.61     23.18 o 
   7   6   0        1.43        6.95     24.40 o 
   8   6   0      421.04      466.97     51.36 o 
   1   7   0     1630.24     1734.06     45.18 o 
   2   7   0      702.49      742.55     29.96 o 
   3   7   0      133.33      123.93     15.53 o 
   4   7   0       42.27       51.57     26.73 o 
   5   7   0       23.20       26.14     28.54 o 
   6   7   0       62.87       37.32     30.66 o 
   7   7   0       94.62       70.69     32.67 o 
   0   8   0      231.02      266.78     33.45 o 
   1   8   0      194.17      202.73     20.39 o 
   2   8   0      582.85      561.25     28.08 o 
   3   8   0       85.19       87.12     29.53 o 
   4   8   0       72.18       75.73     29.82 o 
   5   8   0       59.02       38.72     31.30 o 
   6   8   0        5.11      -26.72     26.74 o 
   1   9   0       66.68       70.42     17.84 o 
   2   9   0       28.56       24.08     16.00 o 
   3   9   0        1.57       12.74     26.54 o 
   4   9   0       14.51        5.30     26.62 o 
   5   9   0       21.38       -8.47     26.57 o 
   0  10   0        8.56       -9.73     22.53 o 
   1  10   0      200.79      265.09     26.58 o 
   2  10   0       19.45      -17.82     27.67 o 
   3  10   0       20.71       -9.45     28.71 o 
 -10   1   1      317.18      384.04     53.79 o 
  -9   1   1        0.96       62.71     37.42 o 
  -8   1   1       33.53       54.26     30.77 o 
  -7   1   1       11.92        0.88     17.38 o 
  -6   1   1      137.83      142.06     15.40 o 
  -5   1   1     3733.86     3637.20     56.13 o 
  -4   1   1        0.52      -11.74      7.70 o 
  -3   1   1       91.57       84.16      7.26 o 
  -2   1   1      171.04      165.29     10.24 o 
  -1   1   1     2433.78     2523.69     27.71 o 
   0   1   1     1048.48     1028.71     18.96 o 
   1   1   1     1559.23     1573.64     25.11 o 
   2   1   1     5004.58     4536.70     66.00 o 
   3   1   1        0.33        9.05      8.27 o 
   4   1   1       92.21       95.37     12.96 o 
   5   1   1      293.07      270.09     18.23 o 
   6   1   1       27.98       14.14     14.05 o 
   7   1   1        2.00       -4.03     15.22 o 
   8   1   1      131.11      127.84     35.85 o 
   9   1   1        9.11       22.07     39.45 o 
  10   1   1       12.37       66.00     43.92 o 
 -10   2   1        9.61      118.24     40.61 o 
  -9   2   1       30.64       92.84     37.72 o 
  -8   2   1        0.08        1.51     21.65 o 
  -7   2   1      230.66      211.55     22.40 o 
  -6   2   1      207.64      215.08     20.68 o 
  -5   2   1       85.40       71.77     14.65 o 
  -4   2   1        7.42       -8.11     11.01 o 
  -3   2   1        0.02        1.09      4.78 o 
  -2   2   1       79.16       87.05      6.91 o 
  -1   2   1     1853.54     1853.32     32.39 o 
   0   2   1     2076.88     2045.18     35.59 o 
   1   2   1      109.52      178.67     19.00 o 
   2   2   1      165.23      181.21     11.91 o 
   3   2   1      128.53      141.48     12.64 o 
   4   2   1       65.63       76.52     12.46 o 
   5   2   1      316.59      330.01     20.44 o 
   6   2   1      384.10      358.54     24.36 o 
   7   2   1        0.80        6.14     15.76 o 
   8   2   1     1690.64     1791.33     74.91 o 
   9   2   1      145.96      176.80     44.81 o 
  10   2   1       24.02       99.43     45.07 o 
  -9   3   1      650.57      750.15     59.79 o 
  -8   3   1        6.96       30.10     19.86 o 
  -7   3   1        7.72       36.86     18.34 o 
  -6   3   1      125.82      151.15     21.14 o 
  -5   3   1      504.18      503.68     34.50 o 
  -4   3   1      129.61      150.12      8.00 o 
  -3   3   1     1765.50     1749.41     30.18 o 
  -2   3   1        8.10        6.20      4.89 o 
  -1   3   1      347.17      420.49     34.00 o 
   0   3   1      942.43      991.34     23.56 o 
   1   3   1       17.59       45.55      7.43 o 
   2   3   1      865.82      948.72     25.44 o 
   3   3   1      314.57      357.19     19.48 o 
   4   3   1      195.37      222.59     17.51 o 
   5   3   1      348.64      346.18     22.49 o 
   6   3   1       48.94       46.18     17.34 o 
   7   3   1       28.68       62.60     18.27 o 
   8   3   1      129.79      128.59     24.11 o 
   9   3   1        1.13       21.79     36.28 o 
  -9   4   1      100.39      173.57     40.07 o 
  -8   4   1      777.92      813.50     60.22 o 
  -7   4   1       90.34      111.87     20.64 o 
  -6   4   1      487.79      516.63     32.02 o 
  -5   4   1        3.17      -13.99     20.99 o 
  -4   4   1     1215.81     1306.22     25.37 o 
  -3   4   1      759.60      801.45     19.90 o 
  -2   4   1      391.78      400.12     20.85 o 
  -1   4   1      884.08      964.50     25.28 o 
   0   4   1      783.72      807.74     23.11 o 
   2   4   1     1130.16     1226.01     22.21 o 
   3   4   1     1263.60     1310.71     27.44 o 
   4   4   1       52.08       70.07     15.54 o 
   5   4   1       67.16       74.28     18.49 o 
   6   4   1       46.52       39.13     18.26 o 
   7   4   1      352.50      348.26     28.46 o 
   8   4   1      486.79      504.63     53.89 o 
   9   4   1       28.43       50.17     37.18 o 
  -9   5   1       56.30      125.58     37.29 o 
  -8   5   1       98.52      144.22     34.72 o 
  -7   5   1      172.32      161.38     22.78 o 
  -6   5   1        0.85       -0.07     16.07 o 
  -5   5   1       92.65      103.37     19.75 o 
  -4   5   1       13.71       13.18      7.13 o 
  -2   5   1        0.29        0.84      7.25 o 
  -1   5   1      371.63      367.42     19.22 o 
   0   5   1       37.16       20.90      9.61 o 
   1   5   1      444.89      461.03     20.58 o 
   2   5   1      216.82      216.45     13.90 o 
   3   5   1       16.69       31.49     13.61 o 
   4   5   1        1.10       -1.92     15.57 o 
   5   5   1        0.23      -10.89     19.78 o 
   6   5   1      649.30      693.00     35.18 o 
   7   5   1     1219.73     1227.30     44.22 o 
   8   5   1      173.13      151.42     25.48 o 
   9   5   1       11.61       19.99     37.76 o 
  -8   6   1      353.22      340.11     46.50 o 
  -7   6   1      354.19      315.21     43.46 o 
  -6   6   1      133.99      115.99     31.28 o 
  -5   6   1        1.74       -3.78     24.01 o 
  -4   6   1       97.44      111.38     13.35 o 
  -3   6   1      588.71      591.51     29.12 o 
  -2   6   1      103.36      122.59     14.61 o 
  -1   6   1        8.31       31.35     11.49 o 
   0   6   1      251.07      313.75     21.62 o 
   1   6   1        0.61        4.16     10.73 o 
   2   6   1      181.35       85.00     17.90 o 
   4   6   1      486.21      489.77     44.28 o 
   5   6   1      204.97      223.29     45.51 o 
   6   6   1      435.77      351.32     35.31 o 
   7   6   1       91.47       77.08     26.27 o 
   8   6   1      387.49      388.67     48.51 o 
  -7   7   1        4.42      -17.29     28.47 o 
  -6   7   1       11.04        1.80     31.27 o 
  -5   7   1       91.13       96.93     31.84 o 
  -4   7   1      194.59      212.11     34.37 o 
  -3   7   1      198.93      236.34     22.72 o 
  -2   7   1     1984.60     2156.51     51.15 o 
  -1   7   1      144.17      139.03     17.64 o 
   0   7   1      241.69      221.04     20.50 o 
   1   7   1     2007.03     2105.87     51.78 o 
   2   7   1        0.39       -1.43     11.80 o 
   3   7   1      435.98      475.34     52.96 o 
   4   7   1      627.24      668.64     48.80 o 
   5   7   1       19.06        4.29     26.14 o 
   6   7   1       32.20       12.13     29.28 o 
   7   7   1        0.30      -50.70     25.35 o 
  -6   8   1        0.13        1.10     29.62 o 
  -5   8   1       19.69       10.85     29.56 o 
  -4   8   1      512.50      460.72     46.76 o 
  -3   8   1       11.80        3.23     13.21 o 
  -2   8   1      126.23      151.57     18.79 o 
  -1   8   1      302.85      258.36     22.97 o 
   0   8   1       79.29       53.12     15.95 o 
   1   8   1      111.82      144.22     19.24 o 
   2   8   1      411.86      425.06     25.73 o 
   3   8   1      622.54      561.13     45.53 o 
   4   8   1       10.70       29.27     26.97 o 
   5   8   1        2.50      -22.38     26.52 o 
   6   8   1       41.73        7.15     28.54 o 
  -5   9   1        4.63      -44.62     25.51 o 
  -4   9   1       46.69       37.63     29.70 o 
  -3   9   1       21.60      -18.40     25.38 o 
  -2   9   1       18.69        6.10     15.17 o 
  -1   9   1       28.38       19.36     16.03 o 
   0   9   1        5.18       -5.38     15.15 o 
   1   9   1        6.64       -9.03     14.83 o 
   2   9   1       10.76       17.99     15.70 o 
   3   9   1       37.91       23.20     27.97 o 
   4   9   1       14.86      -11.35     25.33 o 
   5   9   1       56.29       20.52     28.35 o 
  -3  10   1       34.37       25.10     29.61 o 
  -2  10   1       22.82       15.68     16.87 o 
  -1  10   1       17.94       13.07     17.95 o 
   0  10   1       12.75       -1.10     16.93 o 
   1  10   1       27.20       11.65     16.88 o 
   2  10   1        2.89       -7.20     26.56 o 
   3  10   1        0.82      -52.26     26.13 o 
 -10   0   2      126.57      256.32     65.41 o 
  -9   0   2       45.60      106.88     53.42 o 
  -8   0   2       56.89       83.39     43.47 o 
  -7   0   2     1103.00     1147.40     44.29 o 
  -6   0   2      165.08      208.15     25.24 o 
  -5   0   2        5.37       17.12     14.71 o 
  -4   0   2     3997.75     3921.20     93.31 o 
  -2   0   2      127.46       15.78      8.02 o 
  -1   0   2        0.00      -14.00      7.00 o 
   0   0   2       47.64       62.17      4.23 o 
   1   0   2     5293.44     5057.42    355.57 o 
   2   0   2    13009.63    12063.32   1186.75 o 
   4   0   2      371.97      339.06     31.56 o 
   5   0   2     1736.70     1735.19     40.92 o 
   6   0   2       11.92       -2.15     11.92 o 
   7   0   2       52.46       73.47     43.68 o 
   8   0   2      244.50      272.09     59.69 o 
   9   0   2        2.07       17.76     59.81 o 
  10   0   2       60.56       55.72     57.56 o 
 -10   1   2       83.38      156.48     44.28 o 
  -9   1   2      139.66      187.58     40.20 o 
  -8   1   2       79.36       78.25     31.95 o 
  -7   1   2       85.58       77.92     20.56 o 
  -6   1   2      115.88      112.90     22.00 o 
  -5   1   2      521.18      412.01     24.90 o 
  -4   1   2       15.60       10.94      6.63 o 
  -3   1   2       95.92       82.80      7.24 o 
  -2   1   2    10191.77    10154.02     95.96 o 
  -1   1   2      577.22      617.64     24.57 o 
   0   1   2     8396.96     8359.96    120.22 o 
   1   1   2      231.91      230.15     11.97 o 
   2   1   2      968.88     1043.84     23.87 o 
   3   1   2     1765.20     1697.41     37.64 o 
   4   1   2        5.76        9.34      9.60 o 
   5   1   2       69.37       98.43     13.16 o 
   6   1   2      465.59      523.81     26.69 o 
   7   1   2      288.39      326.75     39.73 o 
   8   1   2       62.89       56.77     35.34 o 
   9   1   2       28.34       80.10     44.24 o 
  10   1   2      380.30      330.16     56.71 o 
 -10   2   2       64.11      186.18     45.01 o 
  -9   2   2      181.68      212.49     41.03 o 
  -8   2   2       19.64       23.00     24.21 o 
  -7   2   2        0.10       -1.49     18.21 o 
  -6   2   2       38.63       22.52     12.11 o 
  -5   2   2        0.36      -10.68      9.68 o 
  -4   2   2       66.35       60.97      7.32 o 
  -3   2   2      469.64      494.74     18.67 o 
  -2   2   2     3194.61     3026.79     32.76 o 
  -1   2   2       91.53      106.56      8.53 o 
   0   2   2     4914.68     4811.64     63.72 o 
   1   2   2       10.12       30.20      5.57 o 
   2   2   2       26.18       30.69      8.46 o 
   3   2   2       11.00        8.33      8.66 o 
   4   2   2       94.75      101.26     12.95 o 
   5   2   2       64.85       73.71     14.33 o 
   6   2   2       14.44       12.82     14.69 o 
   7   2   2      242.42      208.52     22.52 o 
   8   2   2      249.09      260.70     44.75 o 
   9   2   2       19.37       60.17     52.22 o 
  -9   3   2        1.69       87.12     35.56 o 
  -8   3   2        1.40       14.98     23.74 o 
  -7   3   2       69.58       61.01     19.10 o 
  -6   3   2       85.21       81.26     24.84 o 
  -5   3   2     1086.06      998.51     23.31 o 
  -4   3   2      424.78      436.26     11.40 o 
  -3   3   2      681.31      675.44     17.27 o 
  -2   3   2       83.96       91.41      6.38 o 
  -1   3   2        2.40       -3.23      3.44 o 
   0   3   2       60.41       69.98      7.31 o 
   1   3   2      549.16      580.48     15.37 o 
   2   3   2      752.01      786.82     16.16 o 
   3   3   2     3276.78     3366.65     59.28 o 
   4   3   2      154.83      177.69     16.56 o 
   5   3   2      112.17      106.55     17.43 o 
   6   3   2       30.96       17.30     16.92 o 
   7   3   2       24.72       12.12     17.88 o 
   8   3   2      558.67      592.60     56.39 o 
   9   3   2      113.90      105.38     40.41 o 
  -9   4   2       55.97      140.51     36.99 o 
  -8   4   2      313.43      311.11     78.70 o 
  -7   4   2       93.67       86.71     19.77 o 
  -6   4   2       62.49       57.60     18.86 o 
  -5   4   2      529.77      457.09     32.98 o 
  -4   4   2       16.04        4.70      9.35 o 
  -3   4   2     1075.31     1075.06     33.20 o 
  -2   4   2      966.52      975.67     16.89 o 
  -1   4   2       11.73       17.80      7.73 o 
   0   4   2      766.90      892.14     24.87 o 
   1   4   2     3192.08     3525.06     64.98 o 
   2   4   2       16.39       25.15      6.64 o 
   3   4   2      675.60      846.00     19.02 o 
   4   4   2      159.34      171.91     18.44 o 
   5   4   2      134.59      166.50     20.73 o 
   6   4   2      443.23      451.68     28.76 o 
   7   4   2       73.48       56.93     20.23 o 
   8   4   2       14.87       18.00     21.26 o 
   9   4   2        5.59       20.05     37.10 o 
  -9   5   2       72.22      161.36     38.00 o 
  -8   5   2      662.92      726.83     80.10 o 
  -7   5   2      212.33      234.95     29.99 o 
  -6   5   2       99.97      107.34     19.64 o 
  -5   5   2      271.21      249.31     21.53 o 
  -4   5   2       20.98        6.61      7.93 o 
  -3   5   2       11.72        1.10     12.39 o 
  -2   5   2       41.49       70.73      9.29 o 
  -1   5   2     1647.79     1692.62     38.82 o 
   0   5   2       59.00       57.03     11.14 o 
   1   5   2       37.92       42.47     10.50 o 
   2   5   2      274.58      279.36     18.66 o 
   3   5   2      658.76      720.09     28.79 o 
   4   5   2       11.16       19.35     16.04 o 
   5   5   2      319.90      360.36     26.04 o 
   6   5   2     1664.52     1702.57     48.06 o 
   7   5   2       81.58       87.31     21.07 o 
   8   5   2        8.34      -17.62     19.79 o 
  -8   6   2       40.90      -26.40     30.03 o 
  -7   6   2      269.60      308.93     43.66 o 
  -6   6   2       92.65      151.35     34.34 o 
  -5   6   2       33.60       35.98     27.07 o 
  -4   6   2      635.81      626.73     24.54 o 
  -3   6   2      652.56      665.24     31.12 o 
  -2   6   2        0.20       12.09     10.65 o 
  -1   6   2        1.19       11.58     11.10 o 
   0   6   2        2.12       11.59     11.28 o 
   1   6   2      248.71      290.42     21.39 o 
   3   6   2       15.62       13.03      9.88 o 
   4   6   2      101.94      119.73     23.00 o 
   5   6   2      140.88      147.99     42.97 o 
   6   6   2      109.14       63.28     35.24 o 
   7   6   2       65.89       35.27     28.83 o 
   8   6   2       11.16      -19.39     41.08 o 
  -7   7   2        5.38      -14.77     28.74 o 
  -6   7   2       11.55        3.52     29.71 o 
  -5   7   2       39.40      -19.99     26.16 o 
  -4   7   2      689.45      632.42     47.94 o 
  -3   7   2       84.43       83.24     14.42 o 
  -2   7   2      194.31      220.01     20.31 o 
  -1   7   2      250.69      262.72     26.28 o 
   0   7   2      166.74      169.32     18.82 o 
   1   7   2       80.24       90.63     16.90 o 
   2   7   2     1279.78     1285.24     83.35 o 
   3   7   2       27.39       23.89     20.73 o 
   4   7   2        0.04       -9.40     22.10 o 
   5   7   2       13.14       -6.42     25.30 o 
   6   7   2       20.41        0.69     27.82 o 
   7   7   2      133.50       98.21     33.12 o 
  -6   8   2       23.54        5.77     29.81 o 
  -5   8   2       12.79        1.09     29.99 o 
  -4   8   2       22.25       38.68     29.84 o 
  -3   8   2      553.90      545.21     27.61 o 
  -2   8   2        1.34        8.94     13.64 o 
  -1   8   2        1.27       -0.24     13.40 o 
   0   8   2        4.21       13.44     13.93 o 
   1   8   2      603.21      623.08     30.03 o 
   2   8   2       18.69       19.44     14.75 o 
   3   8   2        9.44        5.90     22.76 o 
   4   8   2       78.53       42.90     26.95 o 
   5   8   2      235.83      227.85     39.27 o 
   6   8   2       37.60       21.25     28.74 o 
  -5   9   2       28.18        4.48     29.89 o 
  -4   9   2       41.60        3.13     28.68 o 
  -3   9   2        9.03      -25.27     24.62 o 
  -2   9   2        4.32      -15.31     14.26 o 
  -1   9   2       83.30      101.15     23.75 o 
   0   9   2        5.52      -19.61     15.00 o 
   1   9   2       13.94       15.23     16.06 o 
   2   9   2       38.78       22.97     16.17 o 
   3   9   2       44.11       56.68     28.21 o 
   4   9   2        1.97      -35.82     24.29 o 
   5   9   2        1.35      -18.74     26.55 o 
  -3  10   2       14.41       -0.88     29.08 o 
  -2  10   2      174.42      169.17     22.79 o 
  -1  10   2        1.30      -26.56     16.65 o 
   0  10   2      228.89      278.66     27.45 o 
   1  10   2       31.05       18.58     17.84 o 
   2  10   2        3.03      -43.76     21.88 o 
   3  10   2       73.37       76.51     32.66 o 
 -10   1   3       98.26      167.31     42.77 o 
  -9   1   3       20.73       86.89     37.22 o 
  -8   1   3       28.54       45.77     30.10 o 
  -7   1   3      144.00       70.88     22.61 o 
  -6   1   3       26.40        4.95     15.75 o 
  -5   1   3        1.43      -14.55      7.89 o 
  -4   1   3      518.77      466.47     14.48 o 
  -3   1   3     1543.44     1540.22     20.97 o 
  -2   1   3      253.59      280.15     34.44 o 
  -1   1   3     1875.80     1796.84     28.46 o 
   0   1   3        0.29        1.23      4.18 o 
   1   1   3      189.12      231.79     25.01 o 
   2   1   3      297.32      333.40     15.49 o 
   3   1   3     7829.98     7843.01    111.16 o 
   4   1   3      929.81      942.37     26.67 o 
   5   1   3        3.55       10.28     10.65 o 
   6   1   3       80.26       81.74     14.48 o 
   7   1   3        0.17      -13.52     31.12 o 
   8   1   3      345.08      398.64     48.19 o 
   9   1   3      171.90      180.49     47.16 o 
  10   1   3      148.80      128.11     45.66 o 
 -10   2   3      806.59     1078.81     70.33 o 
  -9   2   3        6.69      105.67     37.02 o 
  -8   2   3      126.53      135.72     27.02 o 
  -7   2   3      282.50      261.15     24.85 o 
  -6   2   3       30.58        9.27     15.77 o 
  -5   2   3      114.31      129.39     18.27 o 
  -4   2   3        0.25       -7.68      4.18 o 
  -3   2   3      146.25      158.77      6.72 o 
  -2   2   3     1351.32     1310.09     19.44 o 
  -1   2   3     1142.70     1225.40     19.26 o 
   0   2   3       96.40      144.60      9.54 o 
   1   2   3      100.65      157.77     16.97 o 
   2   2   3       41.14       55.58      8.32 o 
   3   2   3      154.35      207.68     17.01 o 
   4   2   3      337.21      373.42     21.24 o 
   5   2   3      941.97      971.41     32.61 o 
   6   2   3        0.05        1.91     13.83 o 
   7   2   3       54.08       50.46     17.45 o 
   8   2   3       24.68       36.87     36.08 o 
   9   2   3        3.53       41.83     38.54 o 
  -9   3   3       24.94      150.01     37.13 o 
  -8   3   3       19.83       60.14     31.92 o 
  -7   3   3      108.71      102.90     20.76 o 
  -6   3   3       88.89       51.68     22.31 o 
  -5   3   3       95.43       98.43     13.94 o 
  -4   3   3      467.28      467.62     21.12 o 
  -3   3   3        0.36        2.80      4.52 o 
  -2   3   3      926.03      907.07     17.34 o 
  -1   3   3      371.38      389.57     16.68 o 
   0   3   3       50.94       52.67      8.19 o 
   1   3   3     2058.96     2067.34     33.43 o 
   2   3   3      354.83      401.41     12.81 o 
   3   3   3      922.07     1008.34     28.24 o 
   4   3   3      100.90      115.88     14.65 o 
   5   3   3       40.98       46.13     15.44 o 
   6   3   3       17.07        3.64     15.98 o 
   7   3   3     1225.73     1190.22     40.91 o 
   8   3   3      213.85      267.22     44.44 o 
   9   3   3      199.38      165.46     43.63 o 
  -9   4   3      162.33      421.57     96.27 o 
  -8   4   3        4.71       35.91     34.50 o 
  -7   4   3       67.14       88.79     20.01 o 
  -6   4   3       39.00       28.09     18.50 o 
  -5   4   3      488.09      446.14     13.68 o 
  -4   4   3      186.63      186.80     13.30 o 
  -3   4   3     1700.29     1655.89     47.67 o 
  -2   4   3      684.10      680.15     14.62 o 
  -1   4   3      736.83      840.67     19.73 o 
   0   4   3      478.08      545.32     15.54 o 
   1   4   3     1382.84     1558.90     35.89 o 
   2   4   3     1836.09     2063.79     31.19 o 
   3   4   3        1.97        6.33     11.20 o 
   4   4   3     1273.45     1327.97     37.83 o 
   5   4   3      211.87      263.26     22.23 o 
   6   4   3      971.22      982.21     38.31 o 
   7   4   3      435.19      442.07     30.13 o 
   8   4   3      929.88      863.16     39.94 o 
   9   4   3       24.67      -14.26     37.95 o 
  -9   5   3      595.15      817.25     59.69 o 
  -8   5   3      448.33      742.97     82.09 o 
  -7   5   3        0.00       26.90     19.58 o 
  -6   5   3        0.05       22.86     16.28 o 
  -5   5   3       15.17       10.54     16.21 o 
  -4   5   3       88.84       87.93     10.78 o 
  -3   5   3      259.96      257.10     16.93 o 
  -2   5   3      175.86      145.93      8.99 o 
  -1   5   3      283.76      293.56     18.92 o 
   0   5   3        9.05        7.97      9.02 o 
   1   5   3      301.57      323.80     19.59 o 
   2   5   3       16.66       25.54      8.29 o 
   3   5   3      208.06      207.02     14.03 o 
   4   5   3       22.62       28.30     16.10 o 
   5   5   3      282.71      286.50     23.94 o 
   6   5   3      170.94      146.43     21.00 o 
   7   5   3       87.80       92.89     21.49 o 
   8   5   3       29.35        4.85     20.27 o 
  -8   6   3      310.13      233.27     42.10 o 
  -7   6   3        5.24       -5.10     27.47 o 
  -6   6   3      279.09      237.99     39.05 o 
  -5   6   3      230.65      238.15     35.78 o 
  -4   6   3      207.56      254.02     18.35 o 
  -3   6   3        2.04        7.73     10.25 o 
  -2   6   3      212.91      214.02     18.26 o 
  -1   6   3       25.09       55.83     12.78 o 
   0   6   3      225.56      227.61     18.86 o 
   1   6   3     1236.75     1333.65     37.29 o 
   2   6   3       32.80       -1.82     23.47 o 
   3   6   3       73.36       90.17     11.89 o 
   4   6   3      247.97      276.31     38.12 o 
   5   6   3      296.74      256.44     28.62 o 
   6   6   3      632.68      565.27     40.63 o 
   7   6   3      141.79      135.76     28.79 o 
   8   6   3      144.05       39.90     43.58 o 
  -7   7   3       32.13      -13.13     30.60 o 
  -6   7   3      456.85      391.49     48.04 o 
  -5   7   3      110.69       95.82     33.74 o 
  -4   7   3      117.31      138.16     16.46 o 
  -3   7   3     1600.49     1663.58     43.84 o 
  -2   7   3       27.12       37.53     14.81 o 
  -1   7   3      210.43      213.68     19.96 o 
   0   7   3     1418.42     1504.49     67.43 o 
   1   7   3      263.48      317.42     29.41 o 
   2   7   3      457.87      506.21     49.89 o 
   3   7   3       50.08       71.13     24.22 o 
   4   7   3       13.18       -0.11     22.14 o 
   5   7   3       22.80        5.55     24.74 o 
   6   7   3       50.14       28.45     26.95 o 
   7   7   3        1.60      -39.46     25.50 o 
  -6   8   3       25.89        9.38     30.70 o 
  -5   8   3      342.38      336.52     45.54 o 
  -4   8   3      256.49      248.06     39.74 o 
  -3   8   3       40.30       39.99     14.82 o 
  -2   8   3       37.28       18.75     14.07 o 
  -1   8   3      479.57      463.38     32.94 o 
   0   8   3       54.64       46.89     19.72 o 
   1   8   3       23.02       18.25     15.02 o 
   2   8   3      675.31      599.09     29.45 o 
   3   8   3       68.49      143.35     31.20 o 
   4   8   3       13.56        8.42     25.82 o 
   5   8   3      138.80      153.15     35.44 o 
   6   8   3      127.23       86.96     33.28 o 
  -5   9   3        7.59      -29.07     29.18 o 
  -4   9   3       31.15      -15.96     28.26 o 
  -3   9   3        1.81        0.45     14.31 o 
  -2   9   3       23.40        6.20     15.03 o 
  -1   9   3        9.79        3.82     15.76 o 
   0   9   3       42.27       48.11     17.63 o 
   1   9   3       41.89       34.56     17.56 o 
   2   9   3       38.62       -8.23     22.38 o 
   3   9   3        2.80       -9.38     22.99 o 
   4   9   3        1.59        2.93     25.80 o 
   5   9   3        9.49       -1.47     28.30 o 
  -3  10   3       34.11       30.90     31.78 o 
  -2  10   3       20.83       12.92     41.99 o 
  -1  10   3       32.14       46.68     18.52 o 
   0  10   3       30.36       10.40     18.32 o 
   1  10   3       24.56       11.90     17.63 o 
   2  10   3       19.21       -5.43     25.70 o 
   3  10   3        6.25      -33.59     24.53 o 
 -10   0   4        0.34      187.43     60.23 o 
  -9   0   4       78.69      201.36     55.72 o 
  -8   0   4      157.70      157.98     45.36 o 
  -7   0   4        3.77       -1.43     29.58 o 
  -6   0   4      131.50      121.29     23.45 o 
  -5   0   4      753.22      300.07     17.59 o 
  -2   0   4   153855.09   126451.78  11880.46 o 
  -1   0   4     5798.73     5159.47     85.56 o 
   0   0   4      158.03      160.82      9.54 o 
   1   0   4     1740.50     1617.76     31.95 o 
   2   0   4       62.88       69.86      9.84 o 
   3   0   4      100.19      124.91     14.28 o 
   4   0   4     1389.63     1560.94     37.54 o 
   5   0   4     1191.14     1206.23     37.37 o 
   6   0   4        9.95        6.27     17.53 o 
   7   0   4      265.01      284.71     55.49 o 
   8   0   4      234.85      238.99     61.56 o 
   9   0   4      626.72      601.94     90.95 o 
 -10   1   4       65.28      224.89     44.70 o 
  -9   1   4       10.24      115.70     37.01 o 
  -8   1   4       26.50       31.92     20.17 o 
  -7   1   4      806.82      758.39     28.20 o 
  -6   1   4       18.30       -0.48     11.24 o 
  -5   1   4       41.18       43.58     10.32 o 
  -4   1   4      295.34      298.18     12.34 o 
  -3   1   4      945.69      943.19     13.99 o 
  -2   1   4       12.35       22.62      4.18 o 
  -1   1   4     6240.86     5790.14     80.38 o 
   0   1   4     6346.83     6218.97     93.63 o 
   1   1   4        5.97        5.47     10.64 o 
   2   1   4     1685.67     1531.99     67.43 o 
   3   1   4     2946.66     2928.77     48.86 o 
   4   1   4      943.55      986.45     27.26 o 
   5   1   4      695.52      682.96     25.81 o 
   6   1   4       14.07       32.62     12.06 o 
   7   1   4      442.89      527.23     49.95 o 
   8   1   4       19.02       19.40     36.90 o 
   9   1   4      210.52      212.57     49.72 o 
 -10   2   4       32.64      246.66     44.33 o 
  -9   2   4       69.99      201.35     39.51 o 
  -8   2   4       81.54      119.33     22.78 o 
  -7   2   4      241.16      224.18     23.92 o 
  -6   2   4       84.49       65.02     11.95 o 
  -5   2   4      170.26      173.16     18.28 o 
  -4   2   4        0.21       -2.94      3.42 o 
  -3   2   4      144.36      151.61      6.51 o 
  -2   2   4      499.89      416.22     27.28 o 
  -1   2   4       81.97       82.37      5.92 o 
   0   2   4      278.48      239.80     12.28 o 
   1   2   4      145.92      162.51      9.32 o 
   2   2   4      598.32      582.34     21.54 o 
   3   2   4      898.27      893.86     25.64 o 
   4   2   4      555.88      592.04     24.12 o 
   5   2   4      175.46      204.82     18.72 o 
   6   2   4        3.16        4.52     13.02 o 
   7   2   4      561.60      598.05     44.85 o 
   8   2   4      983.69      891.24     64.47 o 
   9   2   4       89.79       38.20     40.25 o 
  -9   3   4       44.97      160.22     37.23 o 
  -8   3   4       18.70       31.57     33.52 o 
  -7   3   4       42.74       67.94     24.68 o 
  -6   3   4        1.31      -14.86     19.11 o 
  -5   3   4      161.39      166.54     10.33 o 
  -4   3   4       68.00       75.38      6.39 o 
  -3   3   4      414.16      414.97     14.86 o 
  -2   3   4        3.18        1.13      3.43 o 
  -1   3   4      752.50      795.34     18.74 o 
   0   3   4        4.43        4.30      3.96 o 
   1   3   4      489.34      519.68     13.33 o 
   2   3   4       89.73      127.12      9.93 o 
   3   3   4      363.85      433.85     21.25 o 
   4   3   4       26.41       43.34     13.10 o 
   5   3   4      653.06      678.03     30.44 o 
   6   3   4      408.82      449.21     28.60 o 
   7   3   4       11.01       14.87     16.42 o 
   8   3   4      303.10      302.28     46.42 o 
   9   3   4       68.83       53.20     41.12 o 
  -9   4   4       49.75      218.59     38.38 o 
  -8   4   4        1.04       47.36     28.41 o 
  -7   4   4      116.86      145.37     33.43 o 
  -6   4   4      124.57      119.96     20.30 o 
  -5   4   4        0.60        0.75      7.43 o 
  -4   4   4       76.94       89.94      8.90 o 
  -3   4   4      214.26      227.69     11.44 o 
  -2   4   4       46.21       59.00      6.29 o 
  -1   4   4        7.75        8.13      7.62 o 
   0   4   4      111.98      109.76      8.84 o 
   1   4   4      106.92      131.44     13.00 o 
   2   4   4      319.06      338.11     15.05 o 
   3   4   4     1045.63     1068.26     31.08 o 
   4   4   4       34.01       24.53     14.40 o 
   5   4   4       53.60       72.58     17.27 o 
   6   4   4      180.60      184.23     20.87 o 
   7   4   4      122.67      107.58     20.40 o 
   8   4   4      140.51      134.74     39.37 o 
   9   4   4       45.09       17.90     40.46 o 
  -9   5   4        6.67      135.10     33.53 o 
  -8   5   4      170.91      365.33     82.44 o 
  -7   5   4        0.19       31.01     21.53 o 
  -6   5   4        1.41       19.82     21.67 o 
  -5   5   4       31.39       31.51      7.42 o 
  -4   5   4      824.59      827.41     22.57 o 
  -3   5   4       84.78       92.24     10.94 o 
  -2   5   4        4.54        6.80      6.51 o 
  -1   5   4       27.24       20.27      6.71 o 
   0   5   4      176.38      185.18     12.04 o 
   1   5   4      531.18      614.61     19.25 o 
   2   5   4      141.21      153.48     12.16 o 
   3   5   4      111.67      157.57     12.04 o 
   4   5   4       19.03       44.06     16.40 o 
   5   5   4      207.52      214.17     22.02 o 
   6   5   4       36.84       48.83     18.44 o 
   7   5   4       16.78      -16.40     20.24 o 
   8   5   4       21.28      -25.13     20.13 o 
  -8   6   4        0.84      -50.82     27.90 o 
  -7   6   4        9.68       -5.36     28.50 o 
  -6   6   4      213.01      307.48     60.32 o 
  -5   6   4       29.66       33.69     24.37 o 
  -4   6   4       27.19       32.18     10.11 o 
  -3   6   4      242.79      257.97     19.22 o 
  -2   6   4      490.31      489.11     24.03 o 
  -1   6   4        0.62       14.23     11.38 o 
   0   6   4       14.59       17.03     12.10 o 
   1   6   4      360.86      407.57     23.63 o 
   3   6   4       44.50       25.04     17.31 o 
   4   6   4        1.46       -8.88     33.88 o 
   5   6   4       77.30       77.14     28.53 o 
   6   6   4      630.26      605.05     61.28 o 
   7   6   4       31.28      -28.98     32.14 o 
   8   6   4        6.43      -67.37     37.87 o 
  -7   7   4       17.74      -26.80     30.31 o 
  -6   7   4        6.71        0.06     30.18 o 
  -5   7   4      121.09      112.51     33.69 o 
  -4   7   4      252.00      216.46     19.04 o 
  -3   7   4     1350.95     1319.88     41.26 o 
  -2   7   4       32.36       40.31     13.52 o 
  -1   7   4     1071.91     1102.81     36.51 o 
   0   7   4     1083.46     1158.55     37.39 o 
   1   7   4      159.22      170.43     18.85 o 
   2   7   4       75.14       73.23     18.69 o 
   3   7   4        2.31        6.48     19.33 o 
   4   7   4      170.19      119.90     29.48 o 
   5   7   4      142.17      157.56     33.70 o 
   6   7   4        1.33       11.59     25.33 o 
   7   7   4       16.33        1.30     27.54 o 
  -6   8   4       39.76       13.07     30.20 o 
  -5   8   4       85.25       50.31     31.34 o 
  -4   8   4      369.40      348.15     44.21 o 
  -3   8   4      208.20      213.74     21.08 o 
  -2   8   4      185.57      241.80     21.97 o 
  -1   8   4      110.24      115.01     18.19 o 
   0   8   4      739.80      742.99     32.63 o 
   1   8   4       96.99       72.37     17.18 o 
   2   8   4       75.38       43.95     18.38 o 
   3   8   4       70.49       89.02     27.60 o 
   4   8   4        7.50       -3.56     24.25 o 
   5   8   4       18.47        7.34     25.65 o 
   6   8   4        9.38      -14.17     26.52 o 
  -5   9   4        4.14       -2.79     30.80 o 
  -4   9   4       25.61       12.65     30.50 o 
  -3   9   4       57.14       48.76     16.24 o 
  -2   9   4        5.12       -5.34     14.10 o 
  -1   9   4       68.50       48.35     33.61 o 
   0   9   4       24.21       13.14     21.04 o 
   1   9   4        1.75      -15.21     15.25 o 
   2   9   4       12.45      -21.26     21.04 o 
   3   9   4       15.25       23.72     25.46 o 
   4   9   4       20.50       -5.20     24.52 o 
   5   9   4        3.12      -14.63     26.80 o 
  -3  10   4      231.67      265.04     45.49 o 
  -2  10   4        2.81      -28.15     31.18 o 
  -1  10   4      130.80      169.18     23.52 o 
   0  10   4       20.85        1.62     17.88 o 
   1  10   4       17.45       -7.18     19.17 o 
   2  10   4        5.72       20.28     25.41 o 
 -10   1   5        7.74      181.18     42.84 o 
  -9   1   5       10.93       69.10     39.73 o 
  -8   1   5       19.29       31.32     20.21 o 
  -7   1   5     1116.35     1083.31     31.42 o 
  -6   1   5        1.47      -18.43     10.78 o 
  -5   1   5        7.27        4.41      7.41 o 
  -4   1   5      176.43      186.99      9.49 o 
  -3   1   5     1222.53     1168.64     21.39 o 
  -2   1   5     1206.83     1148.43     18.70 o 
  -1   1   5      252.31      266.05      9.07 o 
   0   1   5     6367.84     6010.52     70.54 o 
   1   1   5       22.98       28.90      3.90 o 
   2   1   5      135.77      129.39      6.12 o 
   3   1   5      367.38      370.82     17.38 o 
   4   1   5        0.06        3.77      7.94 o 
   5   1   5       65.53       88.27     12.50 o 
   6   1   5      128.92      103.67     17.54 o 
   7   1   5       12.74       30.66     40.24 o 
   8   1   5       37.96       27.16     38.22 o 
   9   1   5        1.06      -64.74     38.41 o 
 -10   2   5        1.36      188.94     43.66 o 
  -9   2   5       47.86      170.54     37.69 o 
  -8   2   5       63.27       96.90     25.13 o 
  -7   2   5       77.44       53.05     19.69 o 
  -6   2   5       26.76       22.15     11.17 o 
  -5   2   5       16.06        8.48      7.82 o 
  -4   2   5      117.06      115.13      7.12 o 
  -3   2   5      637.55      567.28     14.28 o 
  -1   2   5       57.37       57.92      8.22 o 
   0   2   5      245.69      244.72     12.78 o 
   1   2   5       95.69      122.55      7.65 o 
   2   2   5        0.55        4.73      5.22 o 
   3   2   5      255.38      269.32     17.22 o 
   4   2   5      576.52      617.93     24.33 o 
   5   2   5       67.10      120.56     14.88 o 
   6   2   5     2667.49     2724.73     57.31 o 
   7   2   5      470.58      590.85     52.47 o 
   8   2   5       53.81       55.99     39.76 o 
   9   2   5       29.71      -26.76     39.87 o 
  -9   3   5        0.18      121.47     35.76 o 
  -8   3   5       74.81      117.19     44.87 o 
  -7   3   5      158.03      154.43     26.21 o 
  -6   3   5       55.69       42.89     11.37 o 
  -5   3   5      666.98      653.32     15.92 o 
  -4   3   5        1.51        4.69      4.75 o 
  -3   3   5      177.34      190.15     10.17 o 
  -2   3   5      580.36      553.53     16.68 o 
  -1   3   5       37.09       47.17      5.77 o 
   0   3   5      733.72      778.22     42.35 o 
   1   3   5      312.60      405.56     13.32 o 
   2   3   5      265.50      276.55     12.86 o 
   3   3   5      913.13     1032.27     29.19 o 
   4   3   5       66.64       86.04     14.05 o 
   5   3   5       10.16       36.04     19.03 o 
   6   3   5      298.62      320.66     25.08 o 
   7   3   5       16.78       14.25     16.49 o 
   8   3   5        0.77      -35.94     34.89 o 
   9   3   5       37.65        7.98     40.62 o 
  -9   4   5       21.05      213.54     46.22 o 
  -8   4   5      169.52      201.78     39.59 o 
  -7   4   5        0.30       36.95     19.25 o 
  -6   4   5      638.31      725.67     35.02 o 
  -5   4   5      243.11      251.60     11.82 o 
  -4   4   5      153.35      157.09     10.66 o 
  -3   4   5      337.83      319.32     14.11 o 
  -2   4   5      320.64      276.49     12.46 o 
  -1   4   5      964.50      974.27     19.00 o 
   0   4   5     2197.44     2333.99     33.44 o 
   2   4   5        6.33       22.54      7.43 o 
   3   4   5       34.30       48.29     12.94 o 
   4   4   5      128.99      144.45     17.16 o 
   5   4   5      684.75      691.29     33.32 o 
   6   4   5      768.84      814.82     35.47 o 
   7   4   5        2.03       -5.65     17.53 o 
   8   4   5       42.93      -11.38     35.88 o 
   9   4   5       16.50      -24.87     40.89 o 
  -8   5   5        2.98      151.68     51.72 o 
  -7   5   5       43.90       92.83     34.81 o 
  -6   5   5       10.35       45.93     34.34 o 
  -5   5   5      111.71      137.72     10.59 o 
  -4   5   5        0.09        1.61      9.70 o 
  -3   5   5      111.72      101.09      9.64 o 
  -2   5   5        0.57        2.77      6.65 o 
  -1   5   5      297.84      301.79     15.45 o 
   0   5   5      226.51      243.82     18.70 o 
   1   5   5       41.12       54.07     11.47 o 
   2   5   5        9.46        9.16      8.26 o 
   3   5   5        8.72        5.21      7.60 o 
   4   5   5      674.05      728.56     32.20 o 
   5   5   5     2292.64     2254.59     73.24 o 
   6   5   5      269.08      260.70     24.90 o 
   7   5   5       10.87      -24.61     18.05 o 
   8   5   5       10.02      -40.41     20.21 o 
  -8   6   5       27.29       -5.86     32.17 o 
  -7   6   5        8.49       10.31     29.93 o 
  -6   6   5       45.55       73.40     23.12 o 
  -5   6   5      120.61      121.26     20.54 o 
  -4   6   5      102.84      100.45     12.57 o 
  -3   6   5       23.28       37.56     10.04 o 
  -2   6   5      229.50      242.08     19.73 o 
  -1   6   5        5.25        5.21     11.02 o 
   0   6   5      211.71      257.31     21.65 o 
   1   6   5      153.74      189.73     17.80 o 
   2   6   5      319.89      304.58     23.22 o 
   3   6   5      651.14      669.30     33.30 o 
   4   6   5      318.45      278.40     27.39 o 
   5   6   5      303.38      299.83     30.12 o 
   6   6   5      531.86      508.64     36.97 o 
   7   6   5        8.70      -48.64     44.04 o 
  -7   7   5       40.32       -6.24     30.43 o 
  -6   7   5       78.98       41.77     34.04 o 
  -5   7   5       45.15       83.40     32.60 o 
  -4   7   5     1655.84     1547.46     48.52 o 
  -3   7   5       10.84       19.52     12.18 o 
  -2   7   5      434.81      398.97     24.61 o 
  -1   7   5     1213.68     1265.43     74.39 o 
   0   7   5      136.49      162.25     29.23 o 
   1   7   5      496.29      507.80     27.77 o 
   2   7   5      577.37      539.85     37.82 o 
   3   7   5       31.28       22.49     20.66 o 
   4   7   5      118.90      111.70     29.00 o 
   5   7   5        6.95       22.95     24.83 o 
   6   7   5        0.11        0.84     24.34 o 
   7   7   5        0.42      -19.76     24.92 o 
  -6   8   5      179.20      154.13     41.42 o 
  -5   8   5       68.50       28.76     30.69 o 
  -4   8   5       93.62       55.27     31.69 o 
  -3   8   5      111.31      106.58     17.53 o 
  -2   8   5       28.95       24.20     14.12 o 
  -1   8   5      165.42      200.11     20.93 o 
   0   8   5      666.13      746.38     32.57 o 
   1   8   5      657.77      586.91     30.28 o 
   2   8   5       16.64       -2.53     20.68 o 
   3   8   5       14.26       29.27     23.46 o 
   4   8   5       57.29       25.72     26.38 o 
   5   8   5        1.16        5.03     23.60 o 
   6   8   5       87.56       61.64     31.24 o 
  -5   9   5       20.91        1.49     31.48 o 
  -4   9   5        8.77      -35.19     27.34 o 
  -3   9   5       12.19      -13.91     21.45 o 
  -2   9   5        0.04      -14.86     14.54 o 
  -1   9   5        0.07      -15.57     15.00 o 
   0   9   5        1.39        7.76     16.05 o 
   1   9   5       30.68        7.40     19.75 o 
   2   9   5        3.24      -11.99     21.99 o 
   3   9   5       24.41       11.87     24.23 o 
   4   9   5       15.39       33.62     26.75 o 
  -2  10   5       14.12       -9.67     16.51 o 
  -1  10   5       25.90       14.20     17.65 o 
   0  10   5        0.16      -14.98     16.25 o 
   1  10   5        4.84      -31.73     20.57 o 
   2  10   5        4.60      -25.67     24.63 o 
 -10   0   6      105.68      294.74     63.69 o 
  -9   0   6      530.62      706.35     75.83 o 
  -8   0   6       15.58       11.46     21.72 o 
  -7   0   6        9.63       -8.49     18.46 o 
  -6   0   6      570.40      521.32     38.65 o 
  -5   0   6        0.09       -1.65     11.55 o 
  -3   0   6      123.83      119.17     11.83 o 
  -2   0   6     1862.61     1991.91     59.26 o 
  -1   0   6     7723.98     6875.21    132.99 o 
   0   0   6     8500.57     8187.82    106.30 o 
   1   0   6     1556.08     1327.70     29.28 o 
   2   0   6       55.34       49.69      7.05 o 
   3   0   6     2063.49     2175.64     92.26 o 
   4   0   6       20.28       16.02     12.66 o 
   5   0   6       40.99      -15.20     14.03 o 
   6   0   6      136.08      163.94     47.57 o 
   7   0   6      252.09      294.17     57.52 o 
   8   0   6      151.23      141.18     61.05 o 
   9   0   6      378.72      282.87     69.32 o 
 -10   1   6        5.27      170.78     42.62 o 
  -9   1   6       53.45      132.45     37.58 o 
  -8   1   6       77.69       95.66     23.68 o 
  -7   1   6       74.10       50.48     13.96 o 
  -6   1   6        3.44       10.22     10.46 o 
  -5   1   6        0.79       -4.13      7.69 o 
  -4   1   6     3285.25     3179.52     38.47 o 
  -3   1   6      983.26      982.04     17.21 o 
  -1   1   6       23.17        6.43      5.39 o 
   0   1   6     1257.68     1169.40     19.57 o 
   1   1   6      945.07      972.85     15.85 o 
   2   1   6       71.75       87.33      5.05 o 
   3   1   6        4.09       15.62      7.48 o 
   4   1   6     1114.30     1223.96     30.91 o 
   5   1   6      255.70      319.44     22.24 o 
   6   1   6       24.34       23.25     11.35 o 
   7   1   6       19.23       34.22     33.43 o 
   8   1   6      713.06      654.04     61.04 o 
   9   1   6        9.41      -52.91     39.88 o 
  -9   2   6        3.06      104.72     35.66 o 
  -8   2   6       24.30       33.79     20.78 o 
  -7   2   6        4.96        2.01     11.63 o 
  -6   2   6       63.39       38.91     12.23 o 
  -5   2   6      245.27      263.23     13.74 o 
  -4   2   6      561.69      527.53     12.82 o 
  -3   2   6       51.55       49.47      5.81 o 
  -2   2   6     1482.27     1445.60     27.69 o 
  -1   2   6        5.92        3.49      3.83 o 
   0   2   6       70.58       64.67      6.16 o 
   1   2   6        7.23        1.11      4.64 o 
   2   2   6      411.63      431.60     13.17 o 
   3   2   6      227.66      232.73     15.08 o 
   4   2   6        1.93       15.22      9.77 o 
   5   2   6      141.13      151.26     16.05 o 
   6   2   6      765.33      735.88     30.88 o 
   7   2   6       11.04       -7.69     32.72 o 
   8   2   6      289.64      249.91     46.75 o 
   9   2   6        0.39      -35.36     40.45 o 
  -9   3   6       16.81      158.11     42.33 o 
  -8   3   6       28.57       67.14     25.34 o 
  -7   3   6      349.15      356.37     28.33 o 
  -6   3   6      247.81      243.32     16.35 o 
  -5   3   6      368.54      346.44     13.26 o 
  -4   3   6        2.73       17.21      5.50 o 
  -3   3   6       64.24       68.50      8.22 o 
  -2   3   6        7.73        1.87      5.41 o 
  -1   3   6      942.17      938.68     30.52 o 
   0   3   6      264.03       84.19     20.05 o 
   1   3   6     5027.21     5298.74     83.54 o 
   2   3   6       44.40       38.75      7.21 o 
   3   3   6       28.59       25.90     10.49 o 
   4   3   6      132.92      162.38     16.04 o 
   5   3   6        8.29       21.85     18.71 o 
   6   3   6      768.80      774.22     32.84 o 
   7   3   6      120.11       91.96     17.91 o 
   8   3   6        0.00       -7.93     36.03 o 
   9   3   6        0.96      -82.64     47.03 o 
  -9   4   6       34.23      166.19     57.53 o 
  -8   4   6       13.00       59.25     34.90 o 
  -7   4   6      210.50      218.38     24.05 o 
  -6   4   6       30.04       24.19      8.00 o 
  -5   4   6      319.59      284.44     12.07 o 
  -4   4   6      383.70      365.85     14.08 o 
  -3   4   6        4.02       -4.93      4.64 o 
  -2   4   6       82.30       85.72      7.91 o 
  -1   4   6     2717.87     2782.46     45.10 o 
   0   4   6      105.49      131.36      9.83 o 
   1   4   6      634.91      773.22     30.01 o 
   2   4   6      142.33      161.46     10.53 o 
   3   4   6      163.81      198.97     16.97 o 
   4   4   6      653.01      652.69     29.55 o 
   5   4   6      151.44      148.69     19.25 o 
   6   4   6      144.82      183.17     21.40 o 
   7   4   6       26.63       24.86     17.81 o 
   8   4   6       15.57      -51.35     35.45 o 
  -8   5   6       69.83      126.81     56.14 o 
  -7   5   6       42.75       51.67     35.62 o 
  -6   5   6        2.41       23.34     16.15 o 
  -5   5   6       24.14       21.59      7.28 o 
  -4   5   6      138.45      147.69     13.05 o 
  -3   5   6      495.75      465.66     16.78 o 
  -2   5   6       95.10       80.20      8.58 o 
  -1   5   6       61.44       63.38      8.74 o 
   0   5   6      401.83      402.35     22.04 o 
   1   5   6      415.27      423.41     17.41 o 
   2   5   6       36.71       54.77      9.25 o 
   3   5   6      174.66      239.76     18.57 o 
   4   5   6     2702.70     2678.94     55.50 o 
   5   5   6       16.68       -5.69     15.11 o 
   6   5   6       36.82       11.15     16.96 o 
   7   5   6       16.97       -7.16     23.39 o 
   8   5   6      106.85       73.49     33.56 o 
  -8   6   6       31.58       27.04     35.07 o 
  -7   6   6       20.15       38.02     43.22 o 
  -6   6   6      113.98      125.46     23.15 o 
  -5   6   6      661.06      665.70     37.16 o 
  -4   6   6       14.00       21.35      8.94 o 
  -3   6   6        1.27       -6.08      7.80 o 
  -2   6   6      128.97      155.73     12.99 o 
  -1   6   6       21.57       45.88     12.98 o 
   0   6   6     1263.35     1362.98     40.32 o 
   1   6   6        2.94       -0.07      8.97 o 
   2   6   6       18.76       34.44     10.96 o 
   3   6   6       27.91       10.29     16.39 o 
   4   6   6      112.42       74.56     21.77 o 
   5   6   6       87.27       62.41     22.04 o 
   6   6   6        5.51      -18.47     29.45 o 
   7   6   6       71.91        3.40     38.29 o 
  -7   7   6       12.03      -24.85     30.98 o 
  -6   7   6      299.03      201.82     40.69 o 
  -5   7   6       43.68       32.86     31.05 o 
  -4   7   6       94.53      122.96     16.99 o 
  -3   7   6      197.27      197.69     19.66 o 
  -2   7   6       94.61       95.56     16.13 o 
  -1   7   6       17.26       16.76     13.49 o 
   0   7   6     1290.46     1262.13     39.09 o 
   1   7   6        1.18        6.84     13.16 o 
   2   7   6        3.09       16.09     12.84 o 
   3   7   6       29.18       18.07     20.68 o 
   4   7   6       22.43       26.88     23.68 o 
   5   7   6      205.06      188.29     33.72 o 
   6   7   6       15.34       -6.14     23.38 o 
   7   7   6       80.90       67.10     29.75 o 
  -6   8   6       24.98       -7.58     31.35 o 
  -5   8   6      363.23      309.43     45.80 o 
  -4   8   6        0.12      -12.62     13.63 o 
  -3   8   6        5.54        5.22     13.13 o 
  -2   8   6        6.55      -21.35     18.59 o 
  -1   8   6      527.67      513.90     28.52 o 
   0   8   6       10.26      -15.09     24.95 o 
   1   8   6        0.31       -6.18     17.17 o 
   2   8   6      175.93      207.11     32.48 o 
   3   8   6      272.34      304.97     38.26 o 
   4   8   6       92.60      148.81     32.58 o 
   5   8   6        3.26      -28.64     21.75 o 
   6   8   6       17.68       -2.55     25.52 o 
  -4   9   6        5.45      -18.21     29.88 o 
  -3   9   6       47.46       47.43     19.53 o 
  -2   9   6        5.25      -11.22     14.95 o 
  -1   9   6       11.70       -0.80     15.62 o 
   0   9   6       29.59       33.08     17.30 o 
   1   9   6       56.39       14.12     16.82 o 
   2   9   6        4.24        4.99     22.84 o 
   3   9   6        8.38      -17.89     22.16 o 
   4   9   6        3.07       -4.60     24.21 o 
  -2  10   6      227.14      212.75     43.34 o 
  -1  10   6       28.29       28.18     18.34 o 
   0  10   6        0.09      -28.49     15.56 o 
   1  10   6       65.31       34.52     25.30 o 
   2  10   6       27.75       20.80     26.77 o 
  -9   1   7       56.08       92.05     36.39 o 
  -8   1   7        0.73       -3.64     19.01 o 
  -7   1   7        1.76        3.67     12.34 o 
  -6   1   7       51.15       38.91     10.50 o 
  -5   1   7      503.76      501.65     17.29 o 
  -4   1   7       43.99       39.96      8.06 o 
  -3   1   7      727.31      663.93     14.62 o 
  -2   1   7       98.13      112.81      7.35 o 
  -1   1   7       72.44       22.53      7.47 o 
   0   1   7      290.02      249.52     13.13 o 
   1   1   7     5980.58     5931.26     98.64 o 
   2   1   7     2214.89     2183.79     27.21 o 
   3   1   7        0.00        2.74      3.32 o 
   4   1   7       97.10      122.58     12.11 o 
   5   1   7        1.00       -3.47      9.31 o 
   6   1   7      289.41      348.14     40.85 o 
   7   1   7      261.91      265.71     42.40 o 
   8   1   7      326.83      355.60     51.26 o 
   9   1   7        0.16      -61.95     40.91 o 
  -9   2   7      175.73      235.50     40.01 o 
  -8   2   7        1.12       24.26     20.52 o 
  -7   2   7       84.21       70.93     13.17 o 
  -6   2   7       50.31       36.79     11.36 o 
  -5   2   7       95.52       82.73      9.90 o 
  -4   2   7      291.55      284.46     11.58 o 
  -3   2   7      290.86      270.33     10.88 o 
  -2   2   7      278.69      272.25     12.59 o 
  -1   2   7      101.21      115.02      7.75 o 
   0   2   7       68.05       68.76      7.54 o 
   1   2   7      102.65      135.45      9.06 o 
   2   2   7      160.59      203.24     10.58 o 
   3   2   7     1807.02     1854.37     38.58 o 
   4   2   7       37.91       49.84     11.37 o 
   5   2   7       79.17       92.70     14.37 o 
   6   2   7       24.47        7.72     21.45 o 
   7   2   7       77.15       77.10     36.80 o 
   8   2   7      681.86      629.46     66.99 o 
   9   2   7        9.35      -43.92     41.43 o 
  -9   3   7       34.36      145.77     36.44 o 
  -8   3   7       60.33      104.14     23.14 o 
  -7   3   7       26.79       60.94     19.02 o 
  -6   3   7      207.73      211.62     18.08 o 
  -5   3   7       10.52       13.40      7.08 o 
  -4   3   7      378.36      359.79     12.69 o 
  -3   3   7      199.58      194.41     12.77 o 
  -2   3   7        7.98        7.71      6.03 o 
  -1   3   7      950.73      943.30     21.46 o 
   0   3   7      325.18      352.76     15.79 o 
   1   3   7      687.02      678.10     20.09 o 
   2   3   7       54.05       72.56      8.47 o 
   3   3   7       69.74       71.11     11.87 o 
   4   3   7       64.18       73.98     14.01 o 
   5   3   7     1938.88     2015.95     48.32 o 
   6   3   7      633.00      630.25     30.72 o 
   7   3   7      373.54      399.94     46.92 o 
   8   3   7       83.26       86.12     40.17 o 
   9   3   7       38.78      -30.73     42.10 o 
  -9   4   7       36.87      214.19     38.66 o 
  -8   4   7       20.97       32.42     43.21 o 
  -7   4   7      153.52      193.29     25.92 o 
  -6   4   7       16.85       13.65      7.62 o 
  -5   4   7      831.28      782.59     18.49 o 
  -4   4   7      246.71      219.16     12.09 o 
  -3   4   7      198.45      209.43     12.82 o 
  -2   4   7       95.50       90.15      8.72 o 
  -1   4   7     1286.35     1338.43     24.72 o 
   0   4   7     1583.20     1747.17     28.86 o 
   1   4   7      114.75      174.11     10.84 o 
   2   4   7     1950.25     2020.48     51.03 o 
   3   4   7      144.34      177.72     16.13 o 
   4   4   7      937.75     1003.55     33.82 o 
   5   4   7     1005.86     1006.46     36.09 o 
   6   4   7     1353.68     1308.56     41.50 o 
   7   4   7       29.12       17.94     18.18 o 
  -8   5   7        2.04      111.87     30.47 o 
  -7   5   7       12.66       12.51     31.41 o 
  -6   5   7       17.85       30.72     17.00 o 
  -5   5   7      119.01      128.70      9.93 o 
  -4   5   7      194.36      197.75     12.29 o 
  -3   5   7       69.20       62.81      8.94 o 
  -2   5   7        4.45        2.68      7.08 o 
  -1   5   7      110.15      103.52      8.92 o 
   0   5   7       22.03       24.53      9.33 o 
   1   5   7      247.78      246.85     17.20 o 
   2   5   7      123.49      130.40     11.22 o 
   3   5   7      436.66      428.25     24.87 o 
   4   5   7      315.14      303.09     22.52 o 
   5   5   7      148.48      149.98     23.55 o 
   6   5   7       28.49       16.60     17.19 o 
   7   5   7       74.14       44.21     19.66 o 
   8   5   7       20.31      -68.63     35.74 o 
  -8   6   7       86.38       49.59     36.48 o 
  -7   6   7      126.15      118.51     40.35 o 
  -6   6   7      206.30      176.46     39.78 o 
  -5   6   7        0.33       15.15      9.89 o 
  -4   6   7      163.04      182.09     14.57 o 
  -3   6   7       24.20       26.06     10.29 o 
  -2   6   7      396.18      374.91     22.20 o 
  -1   6   7      896.06      855.69     25.42 o 
   0   6   7        2.54        3.41      9.31 o 
   1   6   7      139.77      137.24     13.34 o 
   2   6   7      179.42      218.62     16.16 o 
   3   6   7      207.25      181.55     22.07 o 
   4   6   7      660.65      580.83     51.60 o 
   5   6   7      211.71      175.82     30.01 o 
   6   6   7      307.36      290.88     41.97 o 
   7   6   7        7.19      -28.79     58.72 o 
  -7   7   7        0.00      -11.64     31.58 o 
  -6   7   7      156.70      151.49     40.18 o 
  -5   7   7      761.81      691.92     55.15 o 
  -4   7   7        0.13       -7.65     12.10 o 
  -3   7   7      117.59      124.85     17.22 o 
  -2   7   7      764.33      745.54     31.43 o 
  -1   7   7      159.59      164.32     19.32 o 
   0   7   7      409.44      397.30     25.70 o 
   1   7   7        2.73       10.29     14.32 o 
   2   7   7       93.93      113.52     24.24 o 
   3   7   7       18.12       27.58     21.73 o 
   4   7   7       90.26       75.42     26.65 o 
   5   7   7       12.73        6.30     22.42 o 
   6   7   7       97.25      155.80     32.74 o 
  -6   8   7      160.15       96.24     38.22 o 
  -5   8   7       25.00       16.54     31.32 o 
  -4   8   7        0.92       -8.42     13.37 o 
  -3   8   7      347.21      323.19     23.87 o 
  -2   8   7        0.70      -24.36     12.18 o 
  -1   8   7       91.17       99.39     18.46 o 
   0   8   7      447.26      381.15     26.62 o 
   1   8   7       74.27       62.50     17.54 o 
   2   8   7       99.02      140.00     28.17 o 
   3   8   7      200.43      256.64     36.78 o 
   4   8   7       75.02       96.79     30.17 o 
   5   8   7        0.05      -32.48     22.10 o 
  -4   9   7       16.52       10.71     31.63 o 
  -3   9   7        0.86      -17.33     14.08 o 
  -2   9   7       29.77       11.35     20.83 o 
  -1   9   7       69.76       70.89     18.78 o 
   0   9   7       38.87       15.49     16.74 o 
   1   9   7        0.84       -4.65     15.69 o 
   2   9   7        1.37       -3.44     21.08 o 
   3   9   7       33.87       15.45     22.95 o 
   4   9   7       47.37       34.83     28.36 o 
  -1  10   7       31.21        3.13     17.37 o 
   0  10   7       37.02        9.22     18.39 o 
   1  10   7        1.61      -14.01     21.57 o 
  -9   0   8       40.92       99.80     49.98 o 
  -8   0   8      100.34      124.83     24.09 o 
  -7   0   8      210.87      284.87     27.76 o 
  -6   0   8       91.32       70.80     14.39 o 
  -4   0   8    30183.17    29047.51    462.60 o 
  -3   0   8     3536.55     3258.80     64.37 o 
  -2   0   8       92.93      101.08      8.43 o 
  -1   0   8      607.78      568.50     15.80 o 
   0   0   8      360.60      289.65     11.72 o 
   1   0   8       71.90       94.19      9.68 o 
   2   0   8     3313.41     3436.22     64.27 o 
   3   0   8     1366.15     1243.50     31.87 o 
   4   0   8       21.42       33.33     15.70 o 
   6   0   8      598.93      580.54     76.76 o 
   7   0   8      977.50      935.26     86.30 o 
   8   0   8       49.01      -15.19     57.66 o 
   9   0   8       94.59        0.30     57.55 o 
  -9   1   8      258.34      344.03     43.58 o 
  -8   1   8        0.91       12.53     17.68 o 
  -7   1   8       39.22       50.30     12.19 o 
  -6   1   8       47.74       47.33     11.45 o 
  -5   1   8      226.97      215.15     13.06 o 
  -4   1   8      142.00      161.41     11.41 o 
  -3   1   8     3552.14     3328.48     40.83 o 
  -2   1   8     2162.44     1991.25     30.68 o 
  -1   1   8      155.97      120.05      9.50 o 
   0   1   8      963.84      773.85     14.18 o 
   1   1   8     1137.84     1125.20     20.28 o 
   2   1   8     2091.98     2033.30     26.37 o 
   3   1   8      861.16      825.99     14.81 o 
   4   1   8       11.30       28.76      8.94 o 
   5   1   8      277.41      304.36     35.01 o 
   6   1   8        6.31       39.81     31.56 o 
   7   1   8      338.13      306.23     44.24 o 
   8   1   8        0.07      -50.65     39.70 o 
   9   1   8        6.32      -81.03     40.51 o 
  -9   2   8       67.20      160.34     37.18 o 
  -8   2   8        7.81       24.13     20.66 o 
  -7   2   8       53.61       72.85     13.52 o 
  -6   2   8       21.85       16.67     10.36 o 
  -5   2   8        0.45        4.55      8.36 o 
  -4   2   8      203.65      198.70     10.93 o 
  -3   2   8       58.00       56.77      6.79 o 
  -2   2   8       30.43       20.34      6.26 o 
  -1   2   8        2.97       -3.24      4.75 o 
   0   2   8      297.95      290.64     13.94 o 
   1   2   8      918.90      872.81     23.02 o 
   2   2   8      601.14      638.24     16.52 o 
   3   2   8      382.30      389.46     14.13 o 
   4   2   8       33.21       42.98     11.19 o 
   5   2   8      528.63      517.16     25.83 o 
   6   2   8     1666.39     1578.93     41.99 o 
   7   2   8      235.38      199.11     41.86 o 
   8   2   8        0.37      -35.74     37.03 o 
   9   2   8        3.05      -56.18     41.93 o 
  -9   3   8       24.49      107.07     53.86 o 
  -8   3   8        2.11       20.85     21.10 o 
  -7   3   8       48.04       54.00     12.74 o 
  -6   3   8       48.81       57.95     11.37 o 
  -5   3   8      157.92      164.70     11.98 o 
  -4   3   8       14.92       14.49      6.48 o 
  -3   3   8      674.88      625.68     20.43 o 
  -2   3   8       23.82       32.37      7.06 o 
  -1   3   8      115.54      128.15      8.97 o 
   0   3   8       40.74       49.46      6.95 o 
   1   3   8      472.71      498.09     16.08 o 
   2   3   8       15.87       24.49      7.64 o 
   3   3   8     1326.11     1307.06     33.83 o 
   4   3   8      237.61      235.58     19.21 o 
   5   3   8       16.78       23.09     13.21 o 
   6   3   8      458.66      463.84     48.03 o 
   7   3   8       49.04       -9.86     43.36 o 
   8   3   8       15.72      -31.39     36.59 o 
  -9   4   8       45.25      186.80     38.20 o 
  -8   4   8       34.57       61.58     31.81 o 
  -7   4   8        0.08       18.05     19.34 o 
  -6   4   8       65.86       74.39      9.34 o 
  -5   4   8       54.42       47.50      8.10 o 
  -4   4   8        1.16       -3.40      6.14 o 
  -3   4   8        0.05        3.38      5.58 o 
  -2   4   8      107.65      106.39      9.57 o 
  -1   4   8       15.00       16.64      7.39 o 
   0   4   8       65.49       79.00      8.74 o 
   1   4   8      933.28      961.62     22.34 o 
   2   4   8      145.88      146.70     13.92 o 
   3   4   8       88.14      110.23     14.52 o 
   4   4   8      205.20      226.25     19.65 o 
   5   4   8      204.73      221.35     24.54 o 
   6   4   8      216.12      232.73     23.12 o 
   7   4   8       30.41        6.88     17.10 o 
   8   4   8      194.85      188.17     43.97 o 
  -8   5   8        0.80       92.55     29.95 o 
  -7   5   8        6.92       44.95     25.12 o 
  -6   5   8      387.12      414.26     22.61 o 
  -5   5   8       10.83       14.64      7.09 o 
  -4   5   8        2.69        2.29      8.24 o 
  -3   5   8       14.74       21.45      8.29 o 
  -2   5   8       23.17       31.20      8.31 o 
  -1   5   8      296.50      311.94     14.67 o 
   0   5   8       74.68       87.00      9.46 o 
   1   5   8      381.23      428.64     20.65 o 
   2   5   8        1.19        2.83      9.04 o 
   3   5   8      252.45      303.13     20.42 o 
   4   5   8       43.07       45.17     15.79 o 
   5   5   8        3.63       -7.56     14.77 o 
   6   5   8       88.62       73.77     19.12 o 
   7   5   8       16.33      -45.27     29.76 o 
   8   5   8       13.73      -70.55     35.27 o 
  -7   6   8        0.88       20.07     52.43 o 
  -6   6   8       37.93       42.72     27.67 o 
  -5   6   8      155.53      147.12     13.80 o 
  -4   6   8       74.96       69.82     10.72 o 
  -3   6   8        3.63        3.39      9.43 o 
  -2   6   8       33.46       32.91     10.52 o 
  -1   6   8      333.71      323.02     19.50 o 
   0   6   8      121.12      133.66     13.53 o 
   1   6   8      102.87      107.13     13.32 o 
   2   6   8        8.09       20.03     11.47 o 
   3   6   8      150.28      155.68     29.73 o 
   4   6   8      521.33      573.08     40.77 o 
   5   6   8       14.69      -14.98     31.90 o 
   6   6   8       32.10        1.94     21.29 o 
   7   6   8       32.07      -14.89     60.74 o 
  -7   7   8       88.48       65.11     37.09 o 
  -6   7   8       77.43       59.94     34.73 o 
  -5   7   8      786.15      732.59     46.45 o 
  -4   7   8       45.06       38.22     14.74 o 
  -3   7   8      438.69      438.65     26.29 o 
  -2   7   8      879.04      867.90     33.91 o 
  -1   7   8      136.93      150.08     18.94 o 
   0   7   8      102.12      113.09     17.56 o 
   1   7   8       18.91        9.44     13.97 o 
   2   7   8      193.33      153.70     27.13 o 
   3   7   8      189.82      187.47     30.30 o 
   4   7   8        5.00        9.66     22.43 o 
   5   7   8       73.44       41.86     24.88 o 
   6   7   8        9.50      -34.63     22.25 o 
  -6   8   8      191.04       92.42     39.28 o 
  -5   8   8      170.27       87.46     35.50 o 
  -4   8   8      113.44      102.94     27.08 o 
  -3   8   8       26.26       36.98     15.29 o 
  -2   8   8      634.85      637.46     31.35 o 
  -1   8   8      170.83      170.59     21.21 o 
   0   8   8       81.36       43.09     21.82 o 
   1   8   8       74.52       69.00     17.58 o 
   2   8   8        7.53       23.26     22.20 o 
   3   8   8        6.53      -20.87     21.20 o 
   4   8   8       29.73       48.49     25.47 o 
   5   8   8        3.86        3.85     24.70 o 
  -4   9   8       15.87      -43.33     29.14 o 
  -3   9   8       48.66       13.66     15.68 o 
  -2   9   8       11.13       -6.54     21.86 o 
  -1   9   8        2.17      -15.67     21.24 o 
   0   9   8       11.33       -7.38     16.04 o 
   1   9   8       13.52       24.67     22.33 o 
   2   9   8       33.55       30.88     22.57 o 
   3   9   8        0.95        3.04     22.32 o 
  -9   1   9      334.89      449.57     47.97 o 
  -8   1   9        2.58       33.18     14.80 o 
  -7   1   9        0.02        4.84     10.74 o 
  -6   1   9       76.60       62.79     11.42 o 
  -5   1   9      255.50      217.74     13.19 o 
  -4   1   9      660.11      635.77     19.77 o 
  -3   1   9        0.21        1.04      5.66 o 
  -2   1   9     1885.79     1684.66     24.94 o 
  -1   1   9        2.55        2.50      4.44 o 
   0   1   9      115.88      108.35      6.83 o 
   1   1   9      480.32      520.30     12.46 o 
   2   1   9        9.32       19.56      3.85 o 
   3   1   9      112.64      120.86     10.15 o 
   4   1   9      119.71      109.83      6.90 o 
   5   1   9       19.83       81.25     28.30 o 
   6   1   9       78.98       89.17     31.92 o 
   7   1   9        0.62      -11.69     34.91 o 
   8   1   9        6.06      -21.23     38.14 o 
   9   1   9       26.62      -39.03     40.73 o 
  -9   2   9       42.86       72.04     36.30 o 
  -8   2   9       53.68       68.81     21.82 o 
  -7   2   9       17.71       22.88     11.73 o 
  -6   2   9       18.16       19.89     10.20 o 
  -5   2   9      165.75      148.64     10.48 o 
  -4   2   9       45.58       28.98      7.59 o 
  -3   2   9      145.40      143.05      9.06 o 
  -2   2   9       71.74       63.71      6.90 o 
  -1   2   9       32.75       40.63      8.65 o 
   0   2   9       19.46       26.47      6.54 o 
   1   2   9       67.96       69.50      7.92 o 
   2   2   9      421.84      512.96     20.34 o 
   3   2   9      177.52      215.27     14.87 o 
   4   2   9     2624.80     2593.49     52.10 o 
   5   2   9     1044.44     1020.64     33.35 o 
   6   2   9      104.65      113.35     16.03 o 
   7   2   9       68.66       34.84     36.66 o 
   8   2   9       15.65      -43.27     36.71 o 
  -9   3   9       44.90       87.24     36.94 o 
  -8   3   9       37.46       80.61     36.32 o 
  -7   3   9      237.53      245.45     17.01 o 
  -6   3   9        3.01      -13.89      8.90 o 
  -5   3   9       70.85       59.74      8.52 o 
  -4   3   9      233.98      204.24     12.30 o 
  -3   3   9       38.52       29.91      5.65 o 
  -2   3   9      285.74      286.33     14.00 o 
  -1   3   9      146.23      164.24     11.21 o 
   0   3   9       99.49      102.30      9.13 o 
   1   3   9      846.28      939.77     22.85 o 
   2   3   9       18.89       42.22     10.44 o 
   3   3   9        1.09        9.88      8.16 o 
   4   3   9      373.98      367.73     21.90 o 
   5   3   9       82.92      109.04     16.40 o 
   6   3   9        1.98       -8.37     15.26 o 
   7   3   9       48.76       21.58     33.90 o 
   8   3   9       47.91      -20.97     37.05 o 
  -8   4   9      296.40      475.74     46.68 o 
  -7   4   9       56.93       55.54     19.80 o 
  -6   4   9       91.20       97.90     10.01 o 
  -5   4   9      128.64      126.31      9.77 o 
  -4   4   9       33.73       24.52      7.53 o 
  -3   4   9      107.60      103.39     10.28 o 
  -2   4   9     1323.71     1296.37     26.65 o 
  -1   4   9      500.90      501.77     17.11 o 
   0   4   9        5.06       -0.84      4.70 o 
   1   4   9       76.64       96.05     10.47 o 
   2   4   9      201.98      188.82     12.92 o 
   3   4   9     1101.32     1140.66     33.34 o 
   4   4   9      738.11      803.27     31.67 o 
   5   4   9       46.64       44.86     15.62 o 
   6   4   9      117.89      111.66     18.81 o 
   7   4   9       27.11      -20.53     32.60 o 
   8   4   9       58.90        5.31     38.55 o 
  -8   5   9        3.26       75.87     41.43 o 
  -7   5   9       32.89       67.61     31.28 o 
  -6   5   9        1.93        9.14      8.20 o 
  -5   5   9       26.57       29.17      7.50 o 
  -4   5   9        0.22        4.73      8.02 o 
  -3   5   9      166.89      170.94     13.05 o 
  -2   5   9      110.81       94.15     10.28 o 
  -1   5   9       31.23       38.33      9.07 o 
   0   5   9       27.71       28.61     10.53 o 
   1   5   9       11.44       25.91     12.43 o 
   2   5   9      345.38      362.11     18.71 o 
   3   5   9     2969.41     2918.58     57.03 o 
   4   5   9      447.54      402.91     26.25 o 
   5   5   9        4.23      -19.08     14.27 o 
   6   5   9       18.49      -15.86     16.42 o 
   7   5   9        1.40      -43.41     24.08 o 
  -7   6   9       12.36       25.94     57.56 o 
  -6   6   9       91.89       61.59     27.00 o 
  -5   6   9       70.59       76.51      9.84 o 
  -4   6   9      118.93      117.22     12.05 o 
  -3   6   9        0.22        6.26     10.09 o 
  -2   6   9      164.96      186.92     16.66 o 
  -1   6   9      124.48      141.15     16.05 o 
   0   6   9       94.26       95.06     13.37 o 
   1   6   9      690.43      680.27     24.71 o 
   2   6   9      116.66      103.72     14.27 o 
   3   6   9      426.48      406.80     29.35 o 
   4   6   9      442.61      432.86     30.54 o 
   5   6   9       36.45        8.25     41.21 o 
   6   6   9       50.65       14.55     46.39 o 
   7   6   9       14.47      -26.33     20.77 o 
  -6   7   9      852.80      814.85     61.63 o 
  -5   7   9       29.83       27.94     23.87 o 
  -4   7   9      297.73      286.79     23.23 o 
  -3   7   9      413.12      396.49     25.69 o 
  -2   7   9      213.28      223.16     21.58 o 
  -1   7   9      310.65      283.37     23.14 o 
   0   7   9      475.74      429.31     27.43 o 
   1   7   9       73.21       65.17     32.00 o 
   2   7   9      107.01      162.08     26.83 o 
   3   7   9       47.46        6.52     20.62 o 
   4   7   9        0.29        7.94     22.59 o 
   5   7   9       16.54       23.11     23.42 o 
   6   7   9        0.51        1.92     22.95 o 
  -5   8   9       35.65       27.45     33.28 o 
  -4   8   9        1.40       -6.10     13.98 o 
  -3   8   9      104.78      119.07     19.00 o 
  -2   8   9      718.94      682.49     32.49 o 
  -1   8   9      334.68      284.98     24.43 o 
   0   8   9      119.97      100.70     25.21 o 
   1   8   9       32.44        6.05     16.88 o 
   2   8   9       33.92       32.27     21.99 o 
   3   8   9        2.93       -1.76     19.63 o 
   4   8   9       36.76       30.44     24.58 o 
   5   8   9      142.23      120.44     32.19 o 
  -4   9   9        0.19        5.75     15.63 o 
  -3   9   9        4.22      -11.13     14.74 o 
  -2   9   9        3.35      -17.70     27.29 o 
  -1   9   9       11.92        9.65     16.74 o 
   0   9   9        6.35      -28.43     15.64 o 
   1   9   9        4.67       18.54     21.18 o 
   2   9   9       30.37       36.44     23.42 o 
   3   9   9        4.53      -18.33     20.61 o 
  -9   0  10        4.23      117.33     47.24 o 
  -8   0  10       52.36       70.34     22.56 o 
  -7   0  10        7.72       25.15     15.31 o 
  -6   0  10       32.57       34.21     14.72 o 
  -5   0  10      213.43      183.53     26.69 o 
  -4   0  10     1345.30      621.67     43.49 o 
  -3   0  10     3041.50     2904.80     61.73 o 
  -1   0  10      886.02      884.64     21.69 o 
   0   0  10        3.19        6.32      6.06 o 
   1   0  10     1029.13     1055.22     23.37 o 
   2   0  10        0.80       14.49      5.93 o 
   3   0  10        0.16        2.67      7.13 o 
   4   0  10        0.86        1.68      9.31 o 
   5   0  10      777.77      842.21     75.35 o 
   6   0  10      225.74      220.07     52.16 o 
   7   0  10      640.70      634.18     77.19 o 
   8   0  10       91.02      -12.74     58.91 o 
  -9   1  10        2.95       59.05     22.14 o 
  -8   1  10        3.82       37.92     15.00 o 
  -7   1  10       15.06       13.05     10.86 o 
  -6   1  10      866.60      798.20     22.21 o 
  -5   1  10      615.72      585.52     20.96 o 
  -4   1  10      736.77      691.73     18.18 o 
  -3   1  10        9.00       17.41      6.58 o 
  -2   1  10      199.03      171.89      9.46 o 
  -1   1  10       81.87       81.90      7.05 o 
   0   1  10       20.21       16.30      5.17 o 
   1   1  10       68.86       67.30      6.90 o 
   2   1  10     1057.26     1126.74     19.23 o 
   3   1  10       94.82      136.70     14.83 o 
   4   1  10       13.79       20.05      8.53 o 
   5   1  10        8.28       10.25      9.55 o 
   6   1  10      731.63      612.25     52.45 o 
   7   1  10        1.72      -23.42     34.80 o 
   8   1  10        2.74      -46.48     36.63 o 
  -9   2  10       13.10       62.77     34.56 o 
  -8   2  10       26.38       68.74     21.47 o 
  -7   2  10       72.63      105.44     12.85 o 
  -6   2  10      111.03       98.67     11.63 o 
  -5   2  10        3.15        1.18      8.14 o 
  -4   2  10      364.15      370.85     15.03 o 
  -3   2  10        0.06       -0.59      6.59 o 
  -2   2  10       12.54        9.49      5.82 o 
  -1   2  10       26.05       32.08      9.22 o 
   0   2  10      464.45      442.31     15.45 o 
   1   2  10       97.92      104.16      9.39 o 
   2   2  10       14.63       15.68      7.02 o 
   3   2  10        3.63       15.81      9.69 o 
   4   2  10     1157.78     1147.50     33.80 o 
   5   2  10       15.92       27.30     12.19 o 
   6   2  10      527.46      549.27     46.93 o 
   7   2  10       10.19       -3.75     33.42 o 
   8   2  10       62.38       30.64     39.76 o 
  -9   3  10      110.88      131.27     43.79 o 
  -8   3  10      136.73      155.28     38.53 o 
  -7   3  10       81.44      105.15     13.53 o 
  -6   3  10        8.43       14.63      9.66 o 
  -5   3  10       34.40       27.53      8.40 o 
  -4   3  10       16.34        3.94      7.21 o 
  -3   3  10      474.06      457.16     16.59 o 
  -2   3  10        0.25       -1.57      7.44 o 
  -1   3  10     2664.04     2577.38     39.71 o 
   0   3  10        3.10        4.35      7.27 o 
   1   3  10        0.98        6.84      7.80 o 
   2   3  10       82.89       87.04     10.27 o 
   3   3  10        4.26        0.17      7.85 o 
   4   3  10     1047.60     1083.53     34.81 o 
   5   3  10      167.19      180.45     18.83 o 
   6   3  10       27.55       17.66     14.54 o 
   7   3  10        0.46      -40.02     31.90 o 
   8   3  10       47.75       -6.48     38.11 o 
  -8   4  10       24.04       53.18     42.59 o 
  -7   4  10      137.61      126.51     18.79 o 
  -6   4  10      140.57      115.31     10.10 o 
  -5   4  10        1.54        3.83      7.54 o 
  -4   4  10        1.90       -0.62      8.77 o 
  -3   4  10     1081.18     1002.53     24.69 o 
  -2   4  10      107.46       96.20     10.53 o 
  -1   4  10      480.50      513.78     18.12 o 
   0   4  10       98.13      107.32     13.15 o 
   1   4  10      180.45      229.97     14.97 o 
   2   4  10      576.72      588.22     20.80 o 
   3   4  10      387.64      367.86     23.81 o 
   4   4  10      297.30      338.71     22.76 o 
   5   4  10       15.15       -1.33     13.37 o 
   6   4  10        3.23      -15.97     14.35 o 
   7   4  10       33.07      -53.85     32.67 o 
   8   4  10       11.98      -68.76     54.86 o 
  -8   5  10        8.01       68.80     48.58 o 
  -7   5  10       30.95       38.28     29.39 o 
  -6   5  10       80.40       67.72      9.72 o 
  -5   5  10       90.68       98.74      9.30 o 
  -4   5  10       44.47       48.71      9.62 o 
  -3   5  10       23.97       16.68      9.46 o 
  -2   5  10      149.40      173.71     12.84 o 
  -1   5  10       67.89       62.84     10.35 o 
   0   5  10       42.43       64.53     13.20 o 
   1   5  10       27.30       57.16     11.01 o 
   2   5  10     2472.55     2518.48     42.14 o 
   3   5  10       20.72       24.80     13.90 o 
   4   5  10       57.38       47.70     15.52 o 
   5   5  10       10.44       -8.80     14.75 o 
   6   5  10       95.66       90.00     29.27 o 
   7   5  10        5.23      -24.21     19.09 o 
  -7   6  10      429.43      319.71     50.43 o 
  -6   6  10       31.39       17.34     26.41 o 
  -5   6  10       28.22       32.13      8.72 o 
  -4   6  10      248.60      260.74     18.77 o 
  -3   6  10        0.80       -0.71     10.35 o 
  -2   6  10      615.04      616.50     24.24 o 
  -1   6  10        2.01       -9.67     10.27 o 
   0   6  10        0.70       -5.45     10.55 o 
   1   6  10        0.00        7.74     11.14 o 
   2   6  10       96.04      102.66     21.47 o 
   3   6  10       41.61       11.51     16.55 o 
   4   6  10      105.52      118.14     21.93 o 
   5   6  10      167.37       53.85     43.64 o 
   6   6  10       13.09       -2.10     20.71 o 
  -6   7  10       16.54        5.83     33.80 o 
  -5   7  10      121.76      140.46     39.00 o 
  -4   7  10       45.74       34.73     15.68 o 
  -3   7  10        0.04      -13.16     18.00 o 
  -2   7  10      746.79      678.58     31.94 o 
  -1   7  10       41.43       46.37     16.13 o 
   0   7  10        0.07       -3.08     23.50 o 
   1   7  10       22.42        8.63     14.44 o 
   2   7  10       39.83       25.93     19.61 o 
   3   7  10      196.62      250.77     33.41 o 
   4   7  10       16.84        8.15     20.20 o 
   5   7  10      108.79      137.52     31.72 o 
  -5   8  10        6.63      -45.21     31.56 o 
  -4   8  10        6.82       -4.98     14.98 o 
  -3   8  10      350.59      325.92     25.58 o 
  -2   8  10        0.12      -10.98     13.88 o 
  -1   8  10       33.01       16.12     15.68 o 
   0   8  10      195.76      172.44     36.12 o 
   1   8  10      155.27      186.89     30.89 o 
   2   8  10      119.25      134.64     29.19 o 
   3   8  10       21.21       20.95     21.33 o 
   4   8  10       10.94      -17.76     19.81 o 
  -3   9  10       11.64       -8.71     15.51 o 
  -2   9  10       21.61       14.80     23.38 o 
  -1   9  10       44.99       22.41     24.72 o 
   0   9  10        5.90      -20.58     20.41 o 
   1   9  10        8.53        7.48     21.77 o 
   2   9  10       20.94        9.39     21.40 o 
  -9   1  11        3.43       53.13     22.31 o 
  -8   1  11       11.85       24.23     17.31 o 
  -7   1  11      150.89      159.96     14.09 o 
  -6   1  11       31.48       23.14     10.46 o 
  -5   1  11      145.75      106.20     13.54 o 
  -4   1  11       90.55       87.00     10.31 o 
  -3   1  11       12.12       10.25      5.63 o 
  -2   1  11       78.48       67.79      7.18 o 
  -1   1  11     1758.63     1661.32     25.77 o 
   0   1  11     1692.05     1673.01     23.05 o 
   1   1  11        8.29       12.98      5.47 o 
   2   1  11       87.41      100.95      7.75 o 
   3   1  11        0.28        0.20      5.16 o 
   4   1  11      171.13      155.14     19.33 o 
   5   1  11      283.48      235.82     29.57 o 
   6   1  11      463.99      458.55     45.04 o 
   7   1  11       11.24      -28.04     35.90 o 
   8   1  11       10.95      -72.89     36.45 o 
  -9   2  11       42.39       85.12     37.89 o 
  -8   2  11       98.72       74.75     17.33 o 
  -7   2  11       49.81       52.92     12.04 o 
  -6   2  11       33.40       30.53     10.22 o 
  -5   2  11      108.20      102.55     10.96 o 
  -4   2  11       94.78       98.48      9.87 o 
  -3   2  11       45.45       47.38      8.67 o 
  -2   2  11       45.27       37.73      7.28 o 
  -1   2  11        5.65       -4.24      6.39 o 
   0   2  11       17.81       17.42      7.39 o 
   1   2  11     1345.74     1387.21     26.93 o 
   2   2  11       92.20      101.81     10.11 o 
   3   2  11       61.18       64.99      9.25 o 
   4   2  11        2.25       14.24     11.13 o 
   5   2  11      258.25      343.19     21.66 o 
   6   2  11      905.20      745.81     55.25 o 
   7   2  11        0.57      -22.54     33.75 o 
   8   2  11        0.01      -70.67     35.33 o 
  -8   3  11       90.81       73.67     27.76 o 
  -7   3  11       12.97       31.99     11.70 o 
  -6   3  11       95.78       92.17     11.43 o 
  -5   3  11       89.76       88.80      9.94 o 
  -4   3  11        0.31       -4.52      7.52 o 
  -3   3  11      277.27      273.59     14.82 o 
  -2   3  11      220.24      244.32     14.87 o 
  -1   3  11      281.46      251.43     17.65 o 
   0   3  11       19.09       25.66      8.86 o 
   1   3  11      106.53      122.56     11.33 o 
   2   3  11      150.58      163.40     12.40 o 
   3   3  11     1949.18     1930.94     43.87 o 
   4   3  11     1218.81     1234.70     36.90 o 
   5   3  11      471.61      463.03     26.21 o 
   6   3  11       63.14       76.53     16.41 o 
   7   3  11      106.39       53.30     36.21 o 
   8   3  11       42.30      -23.94     38.26 o 
  -8   4  11        0.06       59.38     38.71 o 
  -7   4  11      411.95      460.59     24.80 o 
  -6   4  11       60.34       57.09      9.07 o 
  -5   4  11       63.10       71.94      9.28 o 
  -4   4  11       10.95        4.77      7.63 o 
  -3   4  11      620.97      629.14     21.55 o 
  -2   4  11      591.23      610.42     20.38 o 
  -1   4  11      388.71      420.79     21.69 o 
   0   4  11     1221.99     1217.77     32.35 o 
   1   4  11        8.95       11.46      9.53 o 
   2   4  11      541.80      581.34     21.55 o 
   3   4  11     1289.82     1285.39     36.58 o 
   4   4  11     1526.66     1425.36     39.90 o 
   5   4  11       39.82       24.03     15.65 o 
   6   4  11       24.32      -19.28     18.56 o 
   7   4  11       45.64      -30.52     33.40 o 
  -8   5  11        0.46      137.02     30.54 o 
  -7   5  11       62.85       80.55     27.02 o 
  -6   5  11      153.95      153.78     11.26 o 
  -5   5  11       16.34       17.88      8.40 o 
  -4   5  11        0.54        4.27      7.19 o 
  -3   5  11       21.76       22.61      9.56 o 
  -2   5  11       15.59       26.39      9.72 o 
  -1   5  11       91.20       78.99     10.90 o 
   0   5  11      172.95      168.85     12.96 o 
   1   5  11      301.92      321.03     18.26 o 
   2   5  11      453.12      446.74     20.55 o 
   3   5  11      128.96      142.99     17.26 o 
   4   5  11        2.00      -21.01     18.45 o 
   5   5  11      178.32      177.62     21.46 o 
   6   5  11        3.00      -29.27     14.63 o 
   7   5  11       91.52       21.08     36.96 o 
  -7   6  11        3.01       54.79     40.84 o 
  -6   6  11      112.47      117.58     19.13 o 
  -5   6  11        8.46       11.34      9.55 o 
  -4   6  11      363.59      345.42     21.02 o 
  -3   6  11      312.31      278.12     20.11 o 
  -2   6  11       18.28       15.11     11.32 o 
  -1   6  11      104.80       97.74     14.03 o 
   0   6  11       73.98       80.27     13.68 o 
   1   6  11      171.86      181.85     16.79 o 
   2   6  11      484.35      424.81     28.86 o 
   3   6  11      154.02      164.10     53.65 o 
   4   6  11      438.48      477.33     32.81 o 
   5   6  11        1.06      -22.32     27.75 o 
   6   6  11        6.65      -22.99     53.55 o 
  -6   7  11        0.78      -22.94     34.06 o 
  -5   7  11       27.81       28.37     11.18 o 
  -4   7  11      389.77      374.43     26.00 o 
  -3   7  11       84.59      108.82     18.99 o 
  -2   7  11      175.46      190.72     22.51 o 
  -1   7  11       71.77       66.51     16.82 o 
   0   7  11      114.26      107.65     38.08 o 
   1   7  11        3.44      -19.42     23.28 o 
   2   7  11       55.69       79.00     24.78 o 
   3   7  11       87.65       90.70     26.45 o 
   4   7  11      103.90      148.86     30.71 o 
   5   7  11        8.05       13.35     22.05 o 
  -5   8  11      136.08      112.41     36.50 o 
  -4   8  11        5.60      -14.05     14.18 o 
  -3   8  11       83.66       70.47     37.50 o 
  -2   8  11      197.55      210.60     23.70 o 
  -1   8  11       25.92       18.48     24.37 o 
   0   8  11      169.84      178.96     22.64 o 
   1   8  11      114.51      128.85     27.85 o 
   2   8  11       22.19       19.35     21.00 o 
   3   8  11        0.07      -33.68     17.66 o 
   4   8  11       61.42       65.14     27.27 o 
  -2   9  11       45.44        6.12     37.46 o 
  -1   9  11        4.15      -23.84     15.10 o 
   0   9  11       10.63      -21.46     28.53 o 
   1   9  11       34.67       42.69     23.89 o 
   2   9  11        5.56      -24.64     21.09 o 
  -9   0  12       35.19      110.44     26.37 o 
  -8   0  12       78.90       92.81     19.87 o 
  -7   0  12      202.14      219.61     21.39 o 
  -6   0  12     7103.85     6380.79    104.24 o 
  -5   0  12     1906.44     1835.61     51.95 o 
  -4   0  12       33.99       26.34     13.93 o 
  -3   0  12      322.58       94.79     28.09 o 
  -2   0  12      406.81      396.35     17.26 o 
  -1   0  12       11.10       12.28      7.85 o 
   0   0  12     2326.52     2491.26     43.69 o 
   1   0  12      752.14      708.55     20.68 o 
   2   0  12       91.08       89.70     16.35 o 
   3   0  12      310.36      268.07     15.45 o 
   4   0  12      747.40      713.40     21.00 o 
   5   0  12      823.57      778.88     72.81 o 
   6   0  12        3.00      -30.22     43.37 o 
   7   0  12      224.68      133.01     59.76 o 
   8   0  12      112.36       22.01     54.45 o 
  -9   1  12       26.89       83.18     25.02 o 
  -8   1  12       10.28       38.16     12.99 o 
  -7   1  12       53.46       60.88     12.15 o 
  -6   1  12      181.41      186.64     14.54 o 
  -5   1  12     1578.48     1468.78     32.73 o 
  -4   1  12      395.94      405.29     17.58 o 
  -3   1  12      117.18      126.70     12.63 o 
  -2   1  12      143.56      119.58     13.18 o 
  -1   1  12      131.88      131.24      9.21 o 
   0   1  12     1472.17     1465.05     21.91 o 
   1   1  12      483.80      472.43     14.26 o 
   2   1  12       30.78       41.86      7.13 o 
   3   1  12      104.73       99.92      8.37 o 
   4   1  12        2.68       14.24     10.36 o 
   5   1  12      471.03      474.03     41.76 o 
   6   1  12       17.50        1.13     31.91 o 
   7   1  12       30.69      -25.56     34.70 o 
   8   1  12       83.34       45.52     41.73 o 
  -8   2  12       26.18       25.72     14.11 o 
  -7   2  12       15.23       32.24     11.56 o 
  -6   2  12       97.40      120.35     16.09 o 
  -5   2  12       51.82       41.95      9.74 o 
  -4   2  12        5.48        0.57      7.86 o 
  -3   2  12       12.45        8.33      8.25 o 
  -2   2  12      109.27      106.38     13.57 o 
  -1   2  12      481.00      402.56     19.10 o 
   0   2  12      269.16      260.61     14.96 o 
   1   2  12      516.40      527.54     18.29 o 
   2   2  12       51.38       48.38      9.52 o 
   3   2  12      269.53      271.20     15.05 o 
   4   2  12     1685.53     1657.38     41.59 o 
   5   2  12      573.31      503.76     26.01 o 
   6   2  12        1.40      -23.89     29.70 o 
   7   2  12        2.43      -64.40     32.20 o 
   8   2  12       87.01       26.69     41.95 o 
  -8   3  12       37.92       38.85     26.68 o 
  -7   3  12       34.73       40.43     11.81 o 
  -6   3  12       10.63       16.94     10.17 o 
  -5   3  12      214.64      206.16     13.29 o 
  -4   3  12       65.18       65.65     10.07 o 
  -3   3  12       31.33       33.19      8.68 o 
  -2   3  12        1.22       -7.01      8.33 o 
  -1   3  12      189.22      173.06     15.57 o 
   0   3  12       97.29       98.01     10.95 o 
   1   3  12      846.15      816.88     22.77 o 
   2   3  12       49.26       52.03     10.53 o 
   3   3  12       72.93       74.56     14.37 o 
   4   3  12      377.41      365.07     32.66 o 
   5   3  12       43.30       23.12     14.47 o 
   6   3  12       57.35       56.56     33.01 o 
   7   3  12       97.41       50.90     36.89 o 
  -8   4  12       33.98       78.15     31.16 o 
  -7   4  12        4.56       12.50     12.80 o 
  -6   4  12        0.47       10.34      8.41 o 
  -5   4  12        1.83        1.64      7.78 o 
  -4   4  12       56.63       64.15      9.76 o 
  -3   4  12        5.74       11.19      9.58 o 
  -2   4  12        0.89       -4.10      9.11 o 
  -1   4  12      372.57      381.01     22.69 o 
   0   4  12      140.35      139.47     15.70 o 
   1   4  12      116.56      130.46     12.90 o 
   2   4  12      195.46      201.68     16.72 o 
   3   4  12      244.86      252.76     20.15 o 
   4   4  12      182.51      225.76     20.53 o 
   5   4  12        0.26      -12.76     14.68 o 
   6   4  12      397.90      469.07     39.54 o 
   7   4  12        7.75      -66.74     33.37 o 
  -7   5  12        0.57       11.83     35.37 o 
  -6   5  12       31.89       56.38     11.25 o 
  -5   5  12       68.61       74.67      9.68 o 
  -4   5  12        1.40       15.13      8.30 o 
  -3   5  12      108.73      116.56     12.52 o 
  -2   5  12        3.37       -1.69      9.24 o 
  -1   5  12      412.70      393.71     18.20 o 
   0   5  12        3.85       20.57      9.70 o 
   1   5  12      172.17      195.75     14.74 o 
   2   5  12       16.17       13.93     12.69 o 
   3   5  12       60.10       79.93     15.65 o 
   4   5  12      109.91      121.10     21.74 o 
   5   5  12       23.90       -0.23     15.01 o 
  -7   6  12       46.88       25.21     40.87 o 
  -6   6  12        1.93        7.59     13.76 o 
  -5   6  12        3.59       18.21     11.58 o 
  -4   6  12       22.82       17.65     12.09 o 
  -3   6  12      116.22      136.10     15.64 o 
  -2   6  12        5.10        9.42     11.25 o 
  -1   6  12       81.49       58.03     13.53 o 
   0   6  12       19.01       16.01     11.71 o 
   1   6  12      103.33       91.97     14.81 o 
   2   6  12      254.67      318.37     26.15 o 
   3   6  12        7.82       -3.24     19.02 o 
   4   6  12       49.83        1.25     49.68 o 
   5   6  12       15.34       -1.03     32.54 o 
   6   6  12      221.37      256.32     60.74 o 
  -6   7  12       29.36       -9.52     36.54 o 
  -5   7  12      137.40      150.59     16.13 o 
  -4   7  12      511.78      492.57     53.31 o 
  -3   7  12       77.67       88.71     22.04 o 
  -2   7  12       90.97      101.03     19.77 o 
  -1   7  12       66.63       50.62     17.47 o 
   0   7  12      103.12       70.13     25.54 o 
   1   7  12      154.46      129.24     24.48 o 
   2   7  12       52.72       45.90     23.20 o 
   3   7  12      111.11      164.82     30.99 o 
   4   7  12        7.44       24.45     21.90 o 
   5   7  12        9.40      -30.26     19.19 o 
  -4   8  12      377.64      333.51     26.97 o 
  -3   8  12      204.79      198.27     24.16 o 
  -2   8  12       96.02       48.31     18.77 o 
  -1   8  12       52.44       25.35     16.61 o 
   0   8  12        1.88      -28.07     21.92 o 
   1   8  12        1.25       10.11     19.71 o 
   2   8  12       31.41       36.79     22.21 o 
   3   8  12        9.59       17.10     22.88 o 
  -1   9  12       19.62       -4.51     40.10 o 
   0   9  12       31.88       21.14     21.28 o 
  -8   1  13       23.52       33.97     12.82 o 
  -7   1  13       44.04       39.33     11.64 o 
  -6   1  13      308.37      299.12     19.72 o 
  -5   1  13       89.32       72.40     12.77 o 
  -4   1  13      552.80      479.07     17.23 o 
  -3   1  13        3.85        1.12      6.63 o 
  -2   1  13       53.76       41.77     14.21 o 
  -1   1  13      334.72      331.55     15.98 o 
   0   1  13        1.20       -1.14      5.44 o 
   1   1  13       52.23       52.47      7.26 o 
   2   1  13       72.75       71.80      8.50 o 
   3   1  13        6.28        9.59      6.27 o 
   4   1  13      102.46       92.82     13.87 o 
   5   1  13        1.66      -20.99     27.51 o 
   6   1  13        8.15        0.52     33.13 o 
   7   1  13        9.31      -41.38     34.08 o 
   8   1  13      197.33      112.01     43.85 o 
  -8   2  13        0.29       17.93     16.41 o 
  -7   2  13       41.19       42.09     12.06 o 
  -6   2  13        0.07        2.06     10.50 o 
  -5   2  13       37.27       35.31      9.73 o 
  -4   2  13       17.44        7.69      8.58 o 
  -3   2  13       38.54       39.49      9.06 o 
  -2   2  13       35.85       42.70     12.47 o 
  -1   2  13        1.73       -5.81      8.08 o 
   0   2  13      175.55      209.55     13.63 o 
   1   2  13      143.28      147.34     12.43 o 
   2   2  13     1601.84     1548.13     31.01 o 
   3   2  13     1317.96     1359.13     29.22 o 
   4   2  13      128.55      148.54     17.12 o 
   5   2  13      110.84       89.75     15.83 o 
   6   2  13        6.79       -6.80     31.46 o 
   7   2  13       26.43      -44.40     34.17 o 
  -8   3  13        0.77       25.61     18.08 o 
  -7   3  13       37.47       33.96     11.75 o 
  -6   3  13       90.74       91.22     12.91 o 
  -5   3  13       20.06       13.75      9.14 o 
  -4   3  13       84.75       78.69     10.44 o 
  -3   3  13       96.57       92.34     10.71 o 
  -2   3  13       34.70       30.16      8.97 o 
  -1   3  13      331.15      334.95     21.69 o 
   0   3  13        1.08        2.92      8.97 o 
   1   3  13       16.67       12.99      9.82 o 
   2   3  13      236.07      243.67     15.96 o 
   3   3  13      130.22      135.20     16.73 o 
   4   3  13       14.03        3.46     11.61 o 
   5   3  13       32.32       16.27     13.76 o 
   6   3  13       99.19       59.34     34.14 o 
   7   3  13        3.89      -48.26     34.06 o 
  -8   4  13       55.85       71.71     35.03 o 
  -7   4  13       57.01       65.34     12.29 o 
  -6   4  13        0.04        7.21     10.71 o 
  -5   4  13        6.74        3.61      8.63 o 
  -4   4  13      643.34      652.63     19.60 o 
  -3   4  13      134.96      140.06     11.76 o 
  -2   4  13        3.30       -0.84      9.71 o 
  -1   4  13      105.29      119.77     12.50 o 
   0   4  13      216.37      213.08     15.09 o 
   1   4  13     1055.20     1107.22     27.57 o 
   2   4  13      357.91      401.74     20.15 o 
   3   4  13      210.92      244.07     20.41 o 
   4   4  13      149.47      141.58     18.57 o 
   5   4  13       21.55       20.46     16.07 o 
   6   4  13       72.34       61.73     19.93 o 
   7   4  13       32.92      -47.27     35.83 o 
  -7   5  13        7.76       53.90     25.04 o 
  -6   5  13        0.22       21.00     10.93 o 
  -5   5  13      101.98      104.55     10.66 o 
  -4   5  13       39.19       27.89      9.22 o 
  -3   5  13        6.40       18.90     10.00 o 
  -2   5  13       21.17       24.15     10.40 o 
  -1   5  13        0.80        0.58      9.65 o 
   0   5  13      106.94      131.70     13.01 o 
   1   5  13     2226.72     2212.30     40.44 o 
   2   5  13      584.68      546.64     25.77 o 
   3   5  13       11.05      -16.45     12.95 o 
   4   5  13       43.93       48.40     16.61 o 
   5   5  13        1.91      -21.64     15.37 o 
   6   5  13        1.61      -30.28     27.78 o 
  -6   6  13       35.88       51.54     14.87 o 
  -5   6  13        5.20       19.72     10.14 o 
  -4   6  13       77.00       71.17     14.56 o 
  -3   6  13       95.32       89.66     14.55 o 
  -2   6  13       13.23       15.08     12.35 o 
  -1   6  13      376.27      390.12     22.25 o 
   0   6  13       32.61       38.49     13.44 o 
   1   6  13      314.65      307.54     20.98 o 
   2   6  13      255.20      235.61     24.78 o 
   3   6  13       49.35       33.14     18.15 o 
   4   6  13       43.99       35.54     41.36 o 
   5   6  13        2.55      -30.93     29.78 o 
  -5   7  13       89.36       92.51     17.52 o 
  -4   7  13      167.13      124.85     20.77 o 
  -3   7  13      127.85      121.24     20.60 o 
  -2   7  13      338.25      314.17     25.54 o 
  -1   7  13       71.70       61.51     17.84 o 
   0   7  13       21.05        6.43     15.62 o 
   1   7  13       90.00       52.90     21.37 o 
   2   7  13        4.18        7.73     19.56 o 
   3   7  13       39.59       31.52     21.94 o 
   4   7  13        4.81       -1.50     20.72 o 
  -4   8  13      489.94      427.74     51.46 o 
  -3   8  13       66.76       45.61     57.80 o 
  -2   8  13      165.98      160.70     36.35 o 
  -1   8  13       20.13        8.72     16.07 o 
   0   8  13       21.89      -13.10     38.74 o 
   1   8  13       29.28       11.98     19.70 o 
   2   8  13       13.68       16.26     20.40 o 
   3   8  13      109.21      118.90     31.23 o 
  -8   0  14       44.50       64.61     21.59 o 
  -7   0  14      210.99      182.26     21.25 o 
  -6   0  14      616.98      667.02     44.23 o 
  -5   0  14      919.07      838.68     36.96 o 
  -4   0  14      232.60      217.63     21.98 o 
  -3   0  14      141.19      119.69     68.93 o 
  -2   0  14       47.04       40.13     10.20 o 
  -1   0  14      294.85      292.05     20.08 o 
   0   0  14       18.35       24.42      9.69 o 
   1   0  14       50.82       54.85     10.55 o 
   2   0  14       52.46       84.99     11.14 o 
   3   0  14      936.54      867.02     24.44 o 
   4   0  14      247.32      203.41     40.24 o 
   5   0  14      856.54      717.47     73.10 o 
   6   0  14      139.65      137.35     56.18 o 
   7   0  14       11.81      -40.69     48.10 o 
  -8   1  14      227.18      222.56     19.16 o 
  -7   1  14      374.33      391.57     20.81 o 
  -6   1  14      284.52      248.41     18.00 o 
  -5   1  14        8.52       19.89     11.25 o 
  -4   1  14        0.03       -7.87     10.28 o 
  -3   1  14        0.86       -3.69      7.54 o 
  -2   1  14        1.41       -2.47      5.91 o 
  -1   1  14       46.06       45.91      9.28 o 
   0   1  14      456.11      484.10     17.35 o 
   1   1  14        0.04       -7.63      6.13 o 
   2   1  14        8.04        8.82      6.21 o 
   3   1  14        6.22        3.57      6.73 o 
   4   1  14      430.22      388.84     22.06 o 
   5   1  14       22.37       -5.71     28.83 o 
   6   1  14        0.13      -41.10     31.06 o 
   7   1  14        0.07      -65.53     32.76 o 
  -8   2  14       30.83       35.66     13.06 o 
  -7   2  14        1.25       18.12     12.68 o 
  -6   2  14      113.61      114.11     15.04 o 
  -5   2  14        0.67       -5.10      8.68 o 
  -4   2  14        0.03       -3.08      8.31 o 
  -3   2  14       35.02       31.64      9.44 o 
  -2   2  14      238.29      225.04     18.29 o 
  -1   2  14        3.25       -0.37      7.84 o 
   0   2  14       11.83        5.75      8.80 o 
   1   2  14       25.35       17.29      9.42 o 
   2   2  14      940.58      957.26     25.19 o 
   3   2  14      117.64      139.25     16.59 o 
   4   2  14      483.15      447.44     24.97 o 
   5   2  14       88.66       70.65     14.94 o 
   6   2  14       69.16       51.22     34.83 o 
   7   2  14       69.23       34.14     38.42 o 
  -8   3  14       10.45       52.98     20.68 o 
  -7   3  14        9.79       31.87     11.59 o 
  -6   3  14       17.83       28.29     11.47 o 
  -5   3  14       97.27       93.37     11.68 o 
  -4   3  14       51.30       47.90      9.82 o 
  -3   3  14      955.13      971.46     23.18 o 
  -2   3  14       13.01       18.97      9.02 o 
  -1   3  14        0.24       -9.25      8.91 o 
   0   3  14       12.84        7.40      9.88 o 
   1   3  14       37.93       37.51     10.64 o 
   2   3  14      912.70      931.27     25.72 o 
   3   3  14      313.06      331.51     22.27 o 
   4   3  14      103.16      118.45     17.53 o 
   5   3  14        0.03       -7.90     13.16 o 
   6   3  14       16.28      -33.51     30.69 o 
   7   3  14        7.05      -63.00     35.55 o 
  -7   4  14       10.03       23.13     12.18 o 
  -6   4  14       19.58       27.12      9.73 o 
  -5   4  14      355.74      341.22     16.83 o 
  -4   4  14       77.91       52.61     10.11 o 
  -3   4  14      246.74      248.41     14.67 o 
  -2   4  14       68.35       66.24     11.71 o 
  -1   4  14      130.19      145.19     13.68 o 
   0   4  14      287.65      303.99     17.66 o 
   1   4  14      595.58      594.76     22.20 o 
   2   4  14      218.18      241.53     16.57 o 
   3   4  14        2.18      -22.61     11.31 o 
   4   4  14        1.45      -16.00     14.02 o 
   5   4  14        5.58      -11.74     13.87 o 
   6   4  14       21.34      -32.95     30.95 o 
  -7   5  14        8.06       32.17     18.50 o 
  -6   5  14       14.82       33.34      9.12 o 
  -5   5  14        2.28       16.86      8.87 o 
  -4   5  14        9.18       15.59      9.37 o 
  -3   5  14        0.96       15.63     10.12 o 
  -2   5  14       13.99       32.52     10.82 o 
  -1   5  14        0.26        1.59      9.75 o 
   0   5  14     1290.22     1305.21     30.53 o 
   1   5  14      155.94      146.00     14.43 o 
   2   5  14       45.84       43.48     14.51 o 
   3   5  14        7.28        3.11     14.18 o 
   4   5  14       41.25       38.15     15.71 o 
   5   5  14       11.78       -6.47     15.98 o 
   6   5  14      619.02      665.89     35.00 o 
  -6   6  14      197.44      158.18     16.29 o 
  -5   6  14        3.35        9.50     10.25 o 
  -4   6  14      255.23      247.02     17.32 o 
  -3   6  14       13.04       13.28     12.37 o 
  -2   6  14        9.00       12.18     12.76 o 
  -1   6  14        5.01      -11.23     12.49 o 
   0   6  14       93.11       95.14     15.71 o 
   1   6  14        3.22       14.62     13.65 o 
   2   6  14      209.29      228.92     25.08 o 
   3   6  14      164.66      163.60     24.13 o 
   4   6  14       14.67       -2.89     16.93 o 
   5   6  14        6.19       -5.08     33.28 o 
  -5   7  14        1.42       19.27     16.57 o 
  -4   7  14      302.83      254.20     53.89 o 
  -3   7  14       73.77       59.11     18.40 o 
  -2   7  14        3.89        8.37     18.38 o 
  -1   7  14        1.75       -1.89     18.71 o 
   0   7  14       56.10       43.15     23.10 o 
   1   7  14      138.55      136.86     27.19 o 
   2   7  14       16.67        5.51     18.61 o 
   3   7  14       76.40       97.04     27.05 o 
   4   7  14       14.69      -14.41     20.22 o 
  -3   8  14       68.41       65.28     19.09 o 
  -2   8  14      112.92      103.24     36.99 o 
  -1   8  14       46.12       22.88     16.86 o 
   0   8  14       82.69       77.88     37.61 o 
   1   8  14       35.26       45.20     22.41 o 
   2   8  14        9.81       -5.41     20.21 o 
  -8   1  15       33.74       37.03     12.99 o 
  -7   1  15       38.57       34.41     11.77 o 
  -6   1  15       44.53       32.63     12.77 o 
  -5   1  15        1.32       -8.42     10.75 o 
  -4   1  15       29.03       22.97     10.88 o 
  -3   1  15      241.97      227.94     13.72 o 
  -2   1  15      768.02      717.29     19.89 o 
  -1   1  15       15.75       21.03      8.06 o 
   0   1  15       67.11       68.74      9.11 o 
   1   1  15       11.16       12.46      7.00 o 
   2   1  15       53.11       57.56      7.79 o 
   3   1  15      186.36      155.49      9.67 o 
   4   1  15      415.28      378.61     22.35 o 
   5   1  15       60.80       34.60     29.13 o 
   6   1  15       24.29      -22.91     30.72 o 
   7   1  15        0.62      -66.59     33.30 o 
  -8   2  15        0.42       35.54     18.52 o 
  -7   2  15       57.14       79.66     13.12 o 
  -6   2  15       10.71       22.85     12.87 o 
  -5   2  15       16.58       15.56      9.75 o 
  -4   2  15       24.30       26.61      9.29 o 
  -3   2  15       13.53        5.42      8.71 o 
  -2   2  15        0.04       -6.78      7.70 o 
  -1   2  15      526.02      512.24     17.88 o 
   0   2  15       68.99       61.59      9.97 o 
   1   2  15       24.40       19.14      9.75 o 
   2   2  15        6.74       17.03      9.39 o 
   3   2  15      277.75      358.31     22.47 o 
   4   2  15      765.23      698.89     29.49 o 
   5   2  15        2.47       -8.56     27.50 o 
   6   2  15        0.23      -31.31     31.09 o 
   7   2  15      236.65      223.29     45.45 o 
  -7   3  15       39.00       53.95     14.18 o 
  -6   3  15        7.43       12.23     12.38 o 
  -5   3  15       71.89       67.13     11.32 o 
  -4   3  15      138.79      140.79     12.44 o 
  -3   3  15       81.84       67.62     10.32 o 
  -2   3  15        1.14       -0.92      8.07 o 
  -1   3  15      107.06      116.93     11.45 o 
   0   3  15      143.22      152.78     14.10 o 
   1   3  15     1144.88     1164.71     28.60 o 
   2   3  15     1424.37     1447.31     35.29 o 
   3   3  15      337.67      319.72     22.50 o 
   4   3  15       15.29        8.56     16.19 o 
   5   3  15      148.50      153.51     20.05 o 
   6   3  15       42.22      -28.22     31.16 o 
  -7   4  15       17.74       36.66     14.26 o 
  -6   4  15        2.10       14.81      9.52 o 
  -5   4  15      240.30      234.85     15.26 o 
  -4   4  15      141.67      137.36     12.55 o 
  -3   4  15      340.59      339.05     16.57 o 
  -2   4  15      430.00      470.04     20.90 o 
  -1   4  15       18.55       27.73     10.48 o 
   0   4  15      222.06      230.82     16.45 o 
   1   4  15     1044.51     1092.78     28.47 o 
   2   4  15     1288.57     1250.08     37.23 o 
   3   4  15       17.03       25.18     14.42 o 
   4   4  15        1.93      -17.47     13.54 o 
   5   4  15      142.44      145.68     20.91 o 
   6   4  15      112.53       65.68     35.49 o 
  -6   5  15        0.59       22.39     12.01 o 
  -5   5  15        2.45        3.82      9.66 o 
  -4   5  15       15.52       32.30     10.19 o 
  -3   5  15        8.75       14.97      9.37 o 
  -2   5  15      108.74      102.72     13.70 o 
  -1   5  15      118.95      124.73     13.86 o 
   0   5  15      385.57      400.04     20.22 o 
   1   5  15       31.70       17.27     11.96 o 
   2   5  15       16.81       16.66     13.95 o 
   3   5  15      160.53      169.28     22.34 o 
   4   5  15        3.17      -24.20     13.27 o 
   5   5  15       71.97       69.97     24.34 o 
  -5   6  15       52.84       44.00     11.79 o 
  -4   6  15       10.65       20.81     11.09 o 
  -3   6  15       40.78       41.76     14.24 o 
  -2   6  15       30.24       16.80     13.24 o 
  -1   6  15      142.70      167.11     18.71 o 
   0   6  15      293.76      254.92     20.38 o 
   1   6  15       54.92       35.70     17.24 o 
   2   6  15      365.29      380.82     29.95 o 
   3   6  15        4.18        0.37     16.29 o 
   4   6  15        5.54        2.48     30.74 o 
  -4   7  15       46.57       11.73     12.77 o 
  -3   7  15      114.45       44.25     38.19 o 
  -2   7  15       76.50       43.80     39.04 o 
  -1   7  15        0.90       -3.23     15.40 o 
   0   7  15       11.08      -16.02     19.76 o 
   1   7  15      145.19      192.58     31.32 o 
   2   7  15       49.84      107.34     27.32 o 
   3   7  15       15.53        2.51     19.78 o 
  -1   8  15       23.63       -2.78     32.00 o 
   0   8  15        5.78        0.80     18.89 o 
  -8   0  16     1971.05     1735.18     59.50 o 
  -7   0  16     1066.65      985.60     42.90 o 
  -6   0  16       30.38       39.53     18.66 o 
  -5   0  16      288.48      404.52     30.61 o 
  -4   0  16      204.40      178.82     21.90 o 
  -3   0  16        1.24      -14.75     13.75 o 
  -2   0  16     1267.08     1262.16     33.23 o 
  -1   0  16      100.00      113.95     14.08 o 
   0   0  16       81.26       84.14     13.09 o 
   1   0  16      251.90      224.03     16.86 o 
   2   0  16      368.80      349.57     18.83 o 
   3   0  16      335.89      308.60     17.80 o 
   4   0  16      105.69       92.88     41.34 o 
   5   0  16      270.33      236.28     54.57 o 
   6   0  16      131.28      140.30     52.17 o 
  -7   1  16      644.79      643.70     22.33 o 
  -6   1  16       39.24       50.81     13.73 o 
  -5   1  16       35.16       53.69     12.91 o 
  -4   1  16        1.08       -4.90     10.21 o 
  -3   1  16       12.36       11.63      8.66 o 
  -2   1  16      484.44      485.64     18.10 o 
  -1   1  16      191.64      190.91     12.95 o 
   0   1  16       95.21      108.52     10.94 o 
   1   1  16       20.57       18.88      7.33 o 
   2   1  16        0.00        9.21      6.78 o 
   3   1  16      489.98      426.98     14.12 o 
   4   1  16       47.80       64.74     11.21 o 
   5   1  16       30.25        4.69     28.85 o 
   6   1  16       53.03       17.43     33.19 o 
  -7   2  16       38.92       50.28     12.45 o 
  -6   2  16        8.08       21.29     12.44 o 
  -5   2  16       18.38       21.90     12.18 o 
  -4   2  16       34.22       38.13      9.97 o 
  -3   2  16      198.14      207.07     13.87 o 
  -2   2  16       27.96       25.73      9.11 o 
  -1   2  16      383.10      386.07     16.81 o 
   0   2  16       13.18        9.53      8.88 o 
   1   2  16       88.08      107.45     11.11 o 
   2   2  16     1004.08      986.28     26.62 o 
   3   2  16      826.83      778.44     30.44 o 
   4   2  16        3.50       -8.76     12.35 o 
   5   2  16       26.85       25.12     30.33 o 
   6   2  16       74.84       88.05     35.57 o 
  -7   3  16       47.61       75.95     13.54 o 
  -6   3  16       75.44      100.21     15.81 o 
  -5   3  16       31.28       33.82     10.55 o 
  -4   3  16       12.67       13.11      9.39 o 
  -3   3  16       28.53       27.84      9.95 o 
  -2   3  16      153.35      147.62     12.41 o 
  -1   3  16      264.08      263.76     15.06 o 
   0   3  16        1.37        5.36     10.10 o 
   1   3  16       62.03       65.97     12.25 o 
   2   3  16      167.24      207.16     17.62 o 
   3   3  16       65.23       55.45     15.75 o 
   4   3  16       84.73      109.71     18.17 o 
   5   3  16       19.70        2.40     30.82 o 
   6   3  16      637.86      611.08     55.60 o 
  -6   4  16       14.64       34.98     10.43 o 
  -5   4  16       31.28       33.15     10.36 o 
  -4   4  16        1.33        9.48      9.63 o 
  -3   4  16       93.38      111.45     12.27 o 
  -2   4  16       47.80       50.63     10.51 o 
  -1   4  16      110.28      108.35     13.51 o 
   0   4  16      162.20      179.58     15.55 o 
   1   4  16      171.76      207.28     16.27 o 
   2   4  16       73.65       73.22     16.24 o 
   3   4  16       49.79       40.96     27.01 o 
   4   4  16      399.16      416.57     27.73 o 
   5   4  16        0.05      -22.33     15.69 o 
  -6   5  16        1.21       30.96     14.64 o 
  -5   5  16       40.80       37.45     11.01 o 
  -4   5  16        4.72        1.58      9.03 o 
  -3   5  16      225.57      221.42     15.19 o 
  -2   5  16        0.09       -1.45     11.53 o 
  -1   5  16      107.80      124.06     14.47 o 
   0   5  16        0.13        3.79     13.62 o 
   1   5  16      100.92      121.01     15.51 o 
   2   5  16       69.56       72.34     16.64 o 
   3   5  16       34.92       27.06     24.02 o 
   4   5  16       54.71       51.86     18.42 o 
   5   5  16       21.50        8.33     24.82 o 
  -5   6  16        9.48       15.35     11.77 o 
  -4   6  16        1.02        8.50     12.29 o 
  -3   6  16       29.50       19.35     14.09 o 
  -2   6  16       15.05        5.57     13.33 o 
  -1   6  16       17.55       14.00     13.68 o 
   0   6  16       79.16       71.41     16.36 o 
   1   6  16        4.94       10.30     15.82 o 
   2   6  16       21.62       17.71     16.88 o 
   3   6  16        0.05       -1.40     16.13 o 
   4   6  16      133.23      169.81     50.32 o 
  -3   7  16       72.52       64.80     21.23 o 
  -2   7  16       27.62        7.99     17.05 o 
  -1   7  16       69.24       62.29     20.62 o 
   0   7  16      109.02       95.75     23.30 o 
   1   7  16       71.46       64.57     23.75 o 
   2   7  16        3.64      -21.72     17.69 o 
  -7   1  17      126.10      135.50     15.87 o 
  -6   1  17      151.41      146.25     17.16 o 
  -5   1  17        8.17       10.92     11.82 o 
  -4   1  17       16.54       16.46     11.55 o 
  -3   1  17      111.64      113.09     11.91 o 
  -2   1  17       11.73       15.06      9.14 o 
  -1   1  17       12.58       15.78      8.86 o 
   0   1  17       67.31       79.69     10.44 o 
   1   1  17        0.00        1.63      7.98 o 
   2   1  17       80.08       65.74      8.78 o 
   3   1  17       13.05        7.13      9.72 o 
   4   1  17        8.78        0.58     26.09 o 
   5   1  17        0.00      -34.84     28.78 o 
   6   1  17      257.58      292.52     45.76 o 
  -7   2  17        5.06       41.61     13.09 o 
  -6   2  17        8.19       28.45     12.64 o 
  -5   2  17       67.12       46.46     13.05 o 
  -4   2  17       30.52       24.28     10.15 o 
  -3   2  17        0.98        2.00      8.95 o 
  -2   2  17       54.79       42.45     10.08 o 
  -1   2  17       62.74       60.73     10.40 o 
   0   2  17      664.40      685.65     20.45 o 
   1   2  17     1025.56     1011.26     23.83 o 
   2   2  17       80.71       94.42     11.20 o 
   3   2  17      140.55      136.33     18.01 o 
   4   2  17        0.58       -2.86     15.88 o 
   5   2  17       35.16       -0.32     30.06 o 
   6   2  17       30.37      -22.21     33.19 o 
  -6   3  17       23.87       29.72     13.22 o 
  -5   3  17       79.60       83.63     12.65 o 
  -4   3  17       17.14       21.60     10.07 o 
  -3   3  17       95.79      109.17     12.50 o 
  -2   3  17        0.00       -0.51      8.88 o 
  -1   3  17       20.13       24.25      9.64 o 
   0   3  17      100.59      102.22     11.90 o 
   1   3  17       86.14       97.56     19.42 o 
   2   3  17       38.70       25.46     14.71 o 
   3   3  17        4.08      -10.84     13.50 o 
   4   3  17      130.31      141.30     19.64 o 
   5   3  17        8.35      -54.25     27.13 o 
  -6   4  17      275.94      309.93     17.19 o 
  -5   4  17       33.19       45.07     11.31 o 
  -4   4  17        0.01       14.88     10.50 o 
  -3   4  17       55.91       62.52     11.43 o 
  -2   4  17      184.81      200.14     14.75 o 
  -1   4  17      644.50      691.59     24.80 o 
   0   4  17       47.08       35.27     12.33 o 
   1   4  17      283.36      302.98     19.51 o 
   2   4  17      101.64       92.48     17.18 o 
   3   4  17       20.01       -4.75     14.10 o 
   4   4  17       99.58      115.40     20.24 o 
   5   4  17       47.92       24.49     17.43 o 
  -5   5  17        0.31       19.96     10.81 o 
  -4   5  17       12.34       30.78     10.70 o 
  -3   5  17        0.90        7.83      9.72 o 
  -2   5  17       23.61       37.27     12.40 o 
  -1   5  17     1122.94     1147.38     31.11 o 
   0   5  17      477.57      489.65     22.77 o 
   1   5  17       45.48       36.51     15.24 o 
   2   5  17       61.50       66.09     16.58 o 
   3   5  17        0.43      -22.86     22.61 o 
   4   5  17        1.04       -3.93     22.73 o 
  -4   6  17        1.56        7.65     11.50 o 
  -3   6  17      131.64      136.84     15.58 o 
  -2   6  17       19.35       23.76     14.16 o 
  -1   6  17      168.39      175.28     20.08 o 
   0   6  17      122.79       99.36     17.10 o 
   1   6  17       39.46       31.35     17.39 o 
   2   6  17       38.80       27.79     23.77 o 
   3   6  17        1.19      -12.86     21.15 o 
  -2   7  17        0.13        5.86     17.08 o 
  -1   7  17       71.28       54.84     20.28 o 
   0   7  17       10.05       14.25     19.03 o 
   1   7  17       28.96       16.07     20.75 o 
  -7   0  18      269.62      238.33     29.70 o 
  -6   0  18       32.36       49.95     21.08 o 
  -5   0  18        4.25       24.10     17.84 o 
  -4   0  18       19.73       14.31     16.38 o 
  -3   0  18      128.08      105.69     20.12 o 
  -2   0  18       69.97       84.09     25.52 o 
  -1   0  18      110.72      121.43     15.25 o 
   0   0  18       80.30      109.11     14.60 o 
   1   0  18      599.50      584.32     24.10 o 
   2   0  18      232.95      215.11     17.63 o 
   3   0  18      823.86      769.40     26.27 o 
   4   0  18       86.13       62.10     41.61 o 
   5   0  18       29.33       24.56     42.99 o 
  -7   1  18       34.12       34.72     14.55 o 
  -6   1  18       32.86       30.56     13.41 o 
  -5   1  18        1.62       11.82     12.06 o 
  -4   1  18        9.90       21.57     11.97 o 
  -3   1  18        0.01       -7.42      9.19 o 
  -2   1  18      105.42      114.38     12.39 o 
  -1   1  18        6.25        7.82      9.00 o 
   0   1  18        7.53       -3.45      8.73 o 
   1   1  18       16.48       23.64      9.26 o 
   2   1  18      142.42      143.00     12.00 o 
   3   1  18       29.90       26.63     10.67 o 
   4   1  18        0.62      -44.39     35.19 o 
   5   1  18       12.81      -47.77     28.27 o 
  -6   2  18        6.92       13.98     12.89 o 
  -5   2  18       11.60       21.56     12.41 o 
  -4   2  18       62.29       60.73     11.45 o 
  -3   2  18        4.75        4.40      9.58 o 
  -2   2  18        0.12       -9.96      9.10 o 
  -1   2  18       50.18       46.20     10.77 o 
   0   2  18      418.59      431.73     18.00 o 
   1   2  18      160.59      164.43     13.36 o 
   2   2  18      216.53      217.62     14.67 o 
   3   2  18      152.64      141.67     15.33 o 
   4   2  18       14.20       25.57     16.07 o 
   5   2  18       91.89       73.71     33.89 o 
  -6   3  18       58.44       67.76     16.38 o 
  -5   3  18      250.55      257.08     17.17 o 
  -4   3  18       45.35       49.60     11.61 o 
  -3   3  18        2.52        8.39     10.12 o 
  -2   3  18        0.00       12.71      9.42 o 
  -1   3  18       78.66       96.15     12.01 o 
   0   3  18      519.81      549.97     20.23 o 
   1   3  18      507.11      527.04     22.28 o 
   2   3  18      113.66      132.74     18.63 o 
   3   3  18       10.34        4.13     17.92 o 
   4   3  18        3.32      -13.03     14.20 o 
   5   3  18        0.15      -58.38     29.19 o 
  -5   4  18       99.54      117.61     17.59 o 
  -4   4  18       72.69       90.71     12.85 o 
  -3   4  18       62.49       49.44     11.24 o 
  -2   4  18       65.58       67.10     11.54 o 
  -1   4  18      575.94      611.96     21.44 o 
   0   4  18       42.41       58.89     15.10 o 
   1   4  18        0.37      -10.40     11.59 o 
   2   4  18        4.96        3.48     13.92 o 
   3   4  18        0.10      -24.52     17.08 o 
   4   4  18        8.21       -9.93     25.47 o 
  -5   5  18        0.27       20.10     11.20 o 
  -4   5  18        4.27       19.10     10.87 o 
  -3   5  18        1.61       13.21     10.37 o 
  -2   5  18      421.72      460.97     20.20 o 
  -1   5  18      187.76      196.65     17.75 o 
   0   5  18       27.09       34.59     12.96 o 
   1   5  18        9.86        4.68     13.86 o 
   2   5  18        7.33       -5.55     16.98 o 
   3   5  18       12.09       -1.02     16.80 o 
  -3   6  18        4.21        8.99     11.57 o 
  -2   6  18       90.62       92.16     18.25 o 
  -1   6  18        1.09        1.66     13.78 o 
   0   6  18      178.27      176.26     33.08 o 
   1   6  18       89.49       52.95     19.19 o 
   2   6  18       20.98        9.47     17.58 o 
  -6   1  19        4.59       21.17     13.18 o 
  -5   1  19       13.32       24.27     12.73 o 
  -4   1  19      321.84      326.65     21.05 o 
  -3   1  19        5.42       14.45     10.19 o 
  -2   1  19       29.29       36.85     10.93 o 
  -1   1  19       15.75       14.91      9.50 o 
   0   1  19       14.23       12.19      9.73 o 
   1   1  19       98.01       80.74     11.36 o 
   2   1  19      236.23      227.90     14.72 o 
   3   1  19      105.03      104.14     13.88 o 
   4   1  19       28.02        8.82     28.00 o 
   5   1  19        0.05      -45.71     29.21 o 
  -6   2  19        7.20       20.92     13.51 o 
  -5   2  19       21.70       20.53     12.61 o 
  -4   2  19        0.10        8.46     10.21 o 
  -3   2  19      139.78      150.31     14.36 o 
  -2   2  19       48.54       58.61     11.63 o 
  -1   2  19        4.23        8.48      9.99 o 
   0   2  19       16.36       20.65     10.06 o 
   1   2  19      149.51      158.01     13.65 o 
   2   2  19      443.62      424.57     18.24 o 
   3   2  19        6.28        6.61     12.89 o 
   4   2  19        1.60      -37.49     26.94 o 
  -5   3  19       22.25       30.22     11.56 o 
  -4   3  19        2.15        5.39     10.32 o 
  -3   3  19       80.05      106.59     13.65 o 
  -2   3  19       69.98       80.27     12.52 o 
  -1   3  19      445.89      484.39     19.85 o 
   0   3  19     1076.51     1119.11     27.33 o 
   1   3  19      129.78      150.01     14.02 o 
   2   3  19        0.01        1.54     13.98 o 
   3   3  19      108.44      102.36     27.15 o 
   4   3  19       30.11        9.44     25.88 o 
  -5   4  19      206.83      242.70     17.61 o 
  -4   4  19      100.26      148.53     14.97 o 
  -3   4  19       37.55       40.83     11.67 o 
  -2   4  19      123.74      122.42     13.70 o 
  -1   4  19      718.35      822.68     24.48 o 
   0   4  19      842.01      884.26     25.16 o 
   1   4  19        0.31        5.06     16.95 o 
   2   4  19       11.00       -0.79     14.34 o 
   3   4  19      160.07      158.78     30.31 o 
  -4   5  19       42.04       73.06     14.40 o 
  -3   5  19       32.99       56.72     11.83 o 
  -2   5  19      207.19      217.61     16.62 o 
  -1   5  19        0.23        2.21     10.27 o 
   0   5  19       39.30       45.91     14.06 o 
   1   5  19       60.81       53.47     20.03 o 
   2   5  19        9.36        7.30     23.24 o 
  -2   6  19      171.82      194.10     19.20 o 
  -1   6  19       13.24        0.24     14.41 o 
   0   6  19      168.46      203.03     26.73 o 
  -5   0  20        2.22       21.98     18.45 o 
  -4   0  20      531.56      534.46     35.10 o 
  -3   0  20        3.88        2.69     17.10 o 
  -2   0  20       23.04       19.92     17.78 o 
  -1   0  20       88.55       87.22     20.43 o 
   0   0  20       57.66       53.19     18.69 o 
   1   0  20       64.69       51.94     13.85 o 
   2   0  20      190.42      173.72     17.04 o 
   3   0  20      206.70      208.28     49.85 o 
   4   0  20      159.00      184.21     52.21 o 
  -5   1  20       13.62       29.33     13.06 o 
  -4   1  20      160.68      192.73     18.18 o 
  -3   1  20      124.76      149.72     16.67 o 
  -2   1  20      109.00      124.76     13.85 o 
  -1   1  20       16.54       14.09     10.20 o 
   0   1  20        3.63       -3.16      9.55 o 
   1   1  20      406.52      404.72     17.90 o 
   2   1  20       25.29       28.31     11.84 o 
   3   1  20        7.00       -3.16     10.60 o 
   4   1  20       36.46       26.92     29.15 o 
  -5   2  20       43.02       80.38     20.63 o 
  -4   2  20        5.13        8.21     10.59 o 
  -3   2  20      140.41      182.22     15.63 o 
  -2   2  20        2.29        7.50     10.45 o 
  -1   2  20       32.38       46.35     11.74 o 
   0   2  20      314.69      333.83     18.00 o 
   1   2  20      678.03      683.29     22.07 o 
   2   2  20       38.65       38.75     18.53 o 
   3   2  20       26.55       19.60     12.15 o 
   4   2  20       19.22      -20.67     28.12 o 
  -5   3  20        0.84       16.83     11.72 o 
  -4   3  20      112.66      108.44     13.81 o 
  -3   3  20       36.22       61.62     12.47 o 
  -2   3  20        0.05       11.96     10.80 o 
  -1   3  20       26.07       33.46     11.22 o 
   0   3  20       73.07       81.71     12.89 o 
   1   3  20       89.63       74.79     12.49 o 
   2   3  20       37.75       40.21     12.84 o 
   3   3  20        8.62        5.89     15.62 o 
  -4   4  20        2.65       22.12     11.34 o 
  -3   4  20       54.02       58.79     12.23 o 
  -2   4  20      143.55      155.45     15.18 o 
  -1   4  20       57.00       59.63     12.28 o 
   0   4  20        5.49       21.63     10.91 o 
   1   4  20       92.74       78.75     14.98 o 
   2   4  20      219.04      243.17     23.79 o 
  -2   5  20        0.70       14.47     11.77 o 
  -1   5  20       59.32       70.87     14.27 o 
   0   5  20       29.02       41.61     15.67 o 
   1   5  20       48.89       28.02     17.91 o 
  -5   1  21       28.95       40.42     14.03 o 
  -4   1  21       18.08       29.14     13.49 o 
  -3   1  21        5.72        4.81     12.61 o 
  -2   1  21       65.97       59.46     12.37 o 
  -1   1  21        0.76        5.93     10.34 o 
   0   1  21       43.47       48.06     11.47 o 
   1   1  21       28.34       22.16     11.92 o 
   2   1  21        5.89       33.04     10.41 o 
   3   1  21        4.51      -10.17     13.97 o 
  -4   2  21       21.16       28.12     13.13 o 
  -3   2  21       21.91       25.72     11.32 o 
  -2   2  21      207.98      217.11     16.58 o 
  -1   2  21      639.22      683.13     23.20 o 
   0   2  21       30.10       48.72     12.06 o 
   1   2  21      107.56      119.40     13.72 o 
   2   2  21        0.14        1.67     13.43 o 
   3   2  21       28.65       10.49     11.69 o 
  -4   3  21        0.35        9.83     11.20 o 
  -3   3  21       16.47       33.81     11.63 o 
  -2   3  21       48.06       44.70     11.91 o 
  -1   3  21       37.29       42.37     11.84 o 
   0   3  21       40.94       49.76     11.75 o 
   1   3  21        4.70       15.09     10.70 o 
   2   3  21       94.92      107.39     15.91 o 
  -2   4  21        8.14       18.59     11.19 o 
  -1   4  21      183.59      209.93     17.82 o 
   0   4  21       46.90       50.83     12.49 o 
   1   4  21       27.56       18.55     12.98 o 
  -4   0  22       92.10       84.31     32.78 o 
  -3   0  22       68.19       84.24     40.31 o 
  -2   0  22       50.69       61.50     20.22 o 
  -1   0  22      343.57      355.23     31.17 o 
   0   0  22      171.91      186.45     25.35 o 
   1   0  22      460.00      431.58     25.01 o 
   2   0  22       19.28       28.10     13.94 o 
  -4   1  22       36.33       47.31     14.38 o 
  -3   1  22        4.25       11.94     13.36 o 
  -2   1  22        0.00        2.92     11.09 o 
  -1   1  22       36.94       41.74     12.03 o 
   0   1  22       34.16       38.11     11.40 o 
   1   1  22       21.48       23.25     17.10 o 
   2   1  22       16.25        9.96     12.94 o 
  -3   2  22       16.62       29.15     12.38 o 
  -2   2  22      123.00      115.82     14.53 o 
  -1   2  22       86.92      115.41     14.33 o 
   0   2  22       52.76       60.03     12.28 o 
   1   2  22       94.58       86.94     13.47 o 
   2   2  22        3.11       12.14     15.02 o 
  -2   3  22      173.50      199.57     17.31 o 
  -1   3  22      534.04      525.71     22.42 o 
   0   3  22       24.83       38.51     11.92 o 
   1   3  22       22.95       13.82     13.27 o 
  -2   1  23        4.24       19.47     14.21 o 
  -1   1  23       59.58       74.40     14.00 o 
   0   1  23       92.58       93.15     13.63 o 
                                                 
